# Supplementary material for: Observations supporting hypothetical commensalism and competition between two Campylobacter jejuni strains colonizing the broiler chicken gut
Source: Front Microbiol. 2023 Jan 26;13:1071175. doi: 10.3389/fmicb.2022.1071175 (PMC9937062; doi:10.3389/fmicb.2022.1071175)
Supplement: Supplementary file 1 [file Table_1.xlsx]

## Sheet: D2008b distinct genes
Gene	Non-unique Gene name	Annotation	No. isolates	No. sequences	Avg sequences per isolate	Genome Fragment	Order within Fragment	Accessory Fragment	Accessory Order with Fragment	QC	Min group size nuc	Max group size nuc	Avg group size nuc	OL18-P2-3.gbk	OL27-P1-3.gbk
group_11		Potassium-transporting ATPase B chain (EC 3.6.3.12) (TC 3.A.3.7.1)	1	1	1	15	409	188	4		290	290	290	GenBank:CDS:OL18-P2-3_S31_L001_NODE_1_length_295451_cov_38.4517_pilon:65696:65986___108
group_12		Potassium-transporting ATPase B chain (EC 3.6.3.12) (TC 3.A.3.7.1)	1	1	1	15	408	188	5		236	236	236	GenBank:CDS:OL18-P2-3_S31_L001_NODE_1_length_295451_cov_38.4517_pilon:65990:66226___109
group_13		Potassium-transporting ATPase B chain (EC 3.6.3.12) (TC 3.A.3.7.1)	1	1	1	15	407	188	6		731	731	731	GenBank:CDS:OL18-P2-3_S31_L001_NODE_1_length_295451_cov_38.4517_pilon:66238:66969___110
group_14		Potassium-transporting ATPase A chain (EC 3.6.3.12) (TC 3.A.3.7.1)	1	1	1	15	406	188	3		488	488	488	GenBank:CDS:OL18-P2-3_S31_L001_NODE_1_length_295451_cov_38.4517_pilon:67070:67558___111
group_15		Potassium-transporting ATPase A chain (EC 3.6.3.12) (TC 3.A.3.7.1)	1	1	1	15	405	188	2		452	452	452	GenBank:CDS:OL18-P2-3_S31_L001_NODE_1_length_295451_cov_38.4517_pilon:67602:68054___112
group_16		Potassium-transporting ATPase A chain (EC 3.6.3.12) (TC 3.A.3.7.1)	1	1	1	15	504	188	1		290	290	290	GenBank:CDS:OL18-P2-3_S31_L001_NODE_1_length_295451_cov_38.4517_pilon:68195:68485___113
group_18		Motility accessory factor	1	1	1	16	278	105	1		188	188	188	GenBank:CDS:OL18-P2-3_S31_L001_NODE_3_length_214484_cov_37.5571_pilon:3:191___662
group_20		Motility accessory factor	1	1	1	9	8	33	1		1829	1829	1829	GenBank:CDS:OL18-P2-3_S31_L001_NODE_12_length_13873_cov_41.2848_pilon:1:1830___2035
group_25		Anaerobic C4-dicarboxylate transporter DcuC	1	1	1	15	414	159	2		455	455	455	GenBank:CDS:OL18-P2-3_S31_L001_NODE_10_length_81425_cov_40.7978_pilon:52167:52622___1892
group_26		Anaerobic C4-dicarboxylate transporter DcuC	1	1	1	15	413	159	1		536	536	536	GenBank:CDS:OL18-P2-3_S31_L001_NODE_10_length_81425_cov_40.7978_pilon:52588:53124___1893
group_28		Putative periplasmic protein	1	1	1	15	116	50	1		422	422	422	GenBank:CDS:OL18-P2-3_S31_L001_NODE_1_length_295451_cov_38.4517_pilon:13101:13523___39
group_30		Osmosensitive K+ channel histidine kinase KdpD	1	1	1	15	501	51	1		1025	1025	1025	GenBank:CDS:OL18-P2-3_S31_L001_NODE_1_length_295451_cov_38.4517_pilon:63234:64259___105
group_32		Di-tripeptide/cation symporter	1	1	1	15	517	40	1		245	245	245	GenBank:CDS:OL18-P2-3_S31_L001_NODE_1_length_295451_cov_38.4517_pilon:80880:81125___127
group_34		Polyphosphate kinase 2 (EC 2.7.4.1)	1	1	1	15	91	80	1		623	623	623	GenBank:CDS:OL18-P2-3_S31_L001_NODE_1_length_295451_cov_38.4517_pilon:132105:132728___172
group_36		Ferric receptor CfrA	1	1	1	15	225	81	1		587	587	587	GenBank:CDS:OL18-P2-3_S31_L001_NODE_1_length_295451_cov_38.4517_pilon:282130:282717___318
group_375		hypothetical protein	1	1	1	15	160	162	2		131	131	131	GenBank:CDS:OL18-P2-3_S31_L001_NODE_1_length_295451_cov_38.4517_pilon:249:380___3
group_376		hypothetical protein	1	1	1	15	161	162	3		317	317	317	GenBank:CDS:OL18-P2-3_S31_L001_NODE_1_length_295451_cov_38.4517_pilon:534:851___4
group_377		hypothetical protein	1	1	1	15	162	162	1		167	167	167	GenBank:CDS:OL18-P2-3_S31_L001_NODE_1_length_295451_cov_38.4517_pilon:1109:1276___5
group_378		hypothetical protein	1	1	1	15	140	36	1		1262	1262	1262	GenBank:CDS:OL18-P2-3_S31_L001_NODE_1_length_295451_cov_38.4517_pilon:116751:118013___14
group_379		hypothetical protein	1	1	1	15	144	126	2		281	281	281	GenBank:CDS:OL18-P2-3_S31_L001_NODE_1_length_295451_cov_38.4517_pilon:164782:165063___17
group_38		Methyl-accepting chemotaxis sensor/transducer protein	1	1	1	16	324	20	1		869	869	869	GenBank:CDS:OL18-P2-3_S31_L001_NODE_2_length_278156_cov_32.5627_pilon:26251:27120___364
group_380		hypothetical protein	1	1	1	15	145	126	1		1466	1466	1466	GenBank:CDS:OL18-P2-3_S31_L001_NODE_1_length_295451_cov_38.4517_pilon:165389:166855___19
group_381		hypothetical protein	1	1	1	15	75	110	1		149	149	149	GenBank:CDS:OL18-P2-3_S31_L001_NODE_1_length_295451_cov_38.4517_pilon:234532:234681___28
group_382		Filamentous haemagglutinin domain protein	1	1	1	15	179	164	2		164	164	164	GenBank:CDS:OL18-P2-3_S31_L001_NODE_1_length_295451_cov_38.4517_pilon:2836:3000___33
group_383		Filamentous haemagglutinin domain protein	1	1	1	15	178	164	3		173	173	173	GenBank:CDS:OL18-P2-3_S31_L001_NODE_1_length_295451_cov_38.4517_pilon:2997:3170___34
group_384		Filamentous haemagglutinin domain protein	1	1	1	15	177	164	1		1076	1076	1076	GenBank:CDS:OL18-P2-3_S31_L001_NODE_1_length_295451_cov_38.4517_pilon:3376:4452___35
group_385		Putative periplasmic protein	1	1	1	15	124	4	1		929	929	929	GenBank:CDS:OL18-P2-3_S31_L001_NODE_1_length_295451_cov_38.4517_pilon:170073:171002___47
group_386		Membrane protein	1	1	1	15	401	62	1		938	938	938	GenBank:CDS:OL18-P2-3_S31_L001_NODE_1_length_295451_cov_38.4517_pilon:46103:47041___60
group_387		Membrane protein	1	1	1	15	247	17	1		206	206	206	GenBank:CDS:OL18-P2-3_S31_L001_NODE_1_length_295451_cov_38.4517_pilon:167681:167887___65
group_388		Possible restriction /modification enzyme	1	1	1	15	374	146	1		2411	2411	2411	GenBank:CDS:OL18-P2-3_S31_L001_NODE_1_length_295451_cov_38.4517_pilon:47670:50081___95
group_389		Possible restriction /modification enzyme	1	1	1	15	373	146	2		1184	1184	1184	GenBank:CDS:OL18-P2-3_S31_L001_NODE_1_length_295451_cov_38.4517_pilon:50238:51422___96
group_390		Family of unknown function (DUF450) family	1	1	1	15	111	35	1		1043	1043	1043	GenBank:CDS:OL18-P2-3_S31_L001_NODE_1_length_295451_cov_38.4517_pilon:106434:107477___151
group_391		Hypothetical protein Cj0569	1	1	1	15	8	150	2		869	869	869	GenBank:CDS:OL18-P2-3_S31_L001_NODE_1_length_295451_cov_38.4517_pilon:163907:164776___206
group_392		FIG00711288: hypothetical protein	1	1	1	15	7	150	1		278	278	278	GenBank:CDS:OL18-P2-3_S31_L001_NODE_1_length_295451_cov_38.4517_pilon:166874:167152___207
group_393		Multi antimicrobial extrusion protein (Na(+)/drug antiporter), MATE family of MDR efflux pumps	1	1	1	15	23	12	1		1328	1328	1328	GenBank:CDS:OL18-P2-3_S31_L001_NODE_1_length_295451_cov_38.4517_pilon:171050:172378___209
group_394		Ammonium transporter	1	1	1	15	69	130	1		227	227	227	GenBank:CDS:OL18-P2-3_S31_L001_NODE_1_length_295451_cov_38.4517_pilon:228521:228748___255
group_395		Ammonium transporter	1	1	1	15	70	130	2		653	653	653	GenBank:CDS:OL18-P2-3_S31_L001_NODE_1_length_295451_cov_38.4517_pilon:228897:229550___256
group_396		Aldehyde dehydrogenase A (EC 1.2.1.22) @ Glycolaldehyde dehydrogenase (EC 1.2.1.21)	1	1	1	15	20	194	1		1181	1181	1181	GenBank:CDS:OL18-P2-3_S31_L001_NODE_1_length_295451_cov_38.4517_pilon:238146:239327___267
group_397		Aldehyde dehydrogenase A (EC 1.2.1.22) @ Glycolaldehyde dehydrogenase (EC 1.2.1.21)	1	1	1	15	19	194	2		221	221	221	GenBank:CDS:OL18-P2-3_S31_L001_NODE_1_length_295451_cov_38.4517_pilon:239363:239584___268
group_398		L-fucose mutarotase (EC 5.1.3.29)	1	1	1	15	18	194	3		317	317	317	GenBank:CDS:OL18-P2-3_S31_L001_NODE_1_length_295451_cov_38.4517_pilon:239598:239915___269
group_399		L-fuconolactone hydrolase	1	1	1	15	17	194	4		770	770	770	GenBank:CDS:OL18-P2-3_S31_L001_NODE_1_length_295451_cov_38.4517_pilon:239916:240686___270
group_40		Uncharacterized MFS-type transporter	1	1	1	16	14	104	1		857	857	857	GenBank:CDS:OL18-P2-3_S31_L001_NODE_2_length_278156_cov_32.5627_pilon:95490:96347___545
group_400		Fucose permease	1	1	1	15	16	194	5		1256	1256	1256	GenBank:CDS:OL18-P2-3_S31_L001_NODE_1_length_295451_cov_38.4517_pilon:240670:241926___271
group_401		L-fuco-beta-pyranose dehydrogenase, type 2 (EC 1.1.1.122)	1	1	1	15	15	194	6		788	788	788	GenBank:CDS:OL18-P2-3_S31_L001_NODE_1_length_295451_cov_38.4517_pilon:241937:242725___272
group_402		Uncharacterized MFS-type transporter	1	1	1	15	14	194	7		320	320	320	GenBank:CDS:OL18-P2-3_S31_L001_NODE_1_length_295451_cov_38.4517_pilon:242726:243046___273
group_403		Uncharacterized MFS-type transporter	1	1	1	15	9	194	8		953	953	953	GenBank:CDS:OL18-P2-3_S31_L001_NODE_1_length_295451_cov_38.4517_pilon:243058:244011___274
group_404		Altronate dehydratase (EC 4.2.1.7)	1	1	1	15	10	194	12		1166	1166	1166	GenBank:CDS:OL18-P2-3_S31_L001_NODE_1_length_295451_cov_38.4517_pilon:244023:245189___275
group_405		Altronate dehydratase (EC 4.2.1.7)	1	1	1	15	11	194	11		263	263	263	GenBank:CDS:OL18-P2-3_S31_L001_NODE_1_length_295451_cov_38.4517_pilon:245192:245455___276
group_406		Dihydrodipicolinate synthase family	1	1	1	15	12	194	10		908	908	908	GenBank:CDS:OL18-P2-3_S31_L001_NODE_1_length_295451_cov_38.4517_pilon:245452:246360___277
group_407		Transcriptional regulator, IclR family	1	1	1	15	13	194	9		761	761	761	GenBank:CDS:OL18-P2-3_S31_L001_NODE_1_length_295451_cov_38.4517_pilon:246591:247352___278
group_408		Ferric receptor CfrA	1	1	1	15	238	122	1		929	929	929	GenBank:CDS:OL18-P2-3_S31_L001_NODE_1_length_295451_cov_38.4517_pilon:280625:281554___316
group_409		Putative two-domain glycosyltransferase	1	1	1	16	326	91	1		1547	1547	1547	GenBank:CDS:OL18-P2-3_S31_L001_NODE_2_length_278156_cov_32.5627_pilon:90:1637___337
group_410		FIG00732228: membrane protein	1	1	1	16	339	124	1		608	608	608	GenBank:CDS:OL18-P2-3_S31_L001_NODE_2_length_278156_cov_32.5627_pilon:14670:15278___350
group_411		hypothetical protein	1	1	1	16	238	204	71		233	233	233	GenBank:CDS:OL18-P2-3_S31_L001_NODE_2_length_278156_cov_32.5627_pilon:127256:127489___378
group_412		hypothetical protein	1	1	1	16	237	204	72		212	212	212	GenBank:CDS:OL18-P2-3_S31_L001_NODE_2_length_278156_cov_32.5627_pilon:127509:127721___379
group_413		hypothetical protein	1	1	1	16	236	204	73		815	815	815	GenBank:CDS:OL18-P2-3_S31_L001_NODE_2_length_278156_cov_32.5627_pilon:129189:130004___380
group_414		hypothetical protein	1	1	1	16	235	204	74		503	503	503	GenBank:CDS:OL18-P2-3_S31_L001_NODE_2_length_278156_cov_32.5627_pilon:135444:135947___381
group_415		hypothetical protein	1	1	1	16	234	204	75		536	536	536	GenBank:CDS:OL18-P2-3_S31_L001_NODE_2_length_278156_cov_32.5627_pilon:138869:139405___382
group_416		hypothetical protein	1	1	1	16	233	204	76		1190	1190	1190	GenBank:CDS:OL18-P2-3_S31_L001_NODE_2_length_278156_cov_32.5627_pilon:140868:142058___383
group_417		hypothetical protein	1	1	1	16	232	204	77		356	356	356	GenBank:CDS:OL18-P2-3_S31_L001_NODE_2_length_278156_cov_32.5627_pilon:142046:142402___384
group_418		hypothetical protein	1	1	1	16	231	204	78		611	611	611	GenBank:CDS:OL18-P2-3_S31_L001_NODE_2_length_278156_cov_32.5627_pilon:142389:143000___385
group_419		hypothetical protein	1	1	1	16	230	204	79		2735	2735	2735	GenBank:CDS:OL18-P2-3_S31_L001_NODE_2_length_278156_cov_32.5627_pilon:145793:148528___387
group_42		Integral membrane protein	1	1	1	16	40	42	1		188	188	188	GenBank:CDS:OL18-P2-3_S31_L001_NODE_2_length_278156_cov_32.5627_pilon:236704:236892___603
group_420		hypothetical protein	1	1	1	16	229	204	80		272	272	272	GenBank:CDS:OL18-P2-3_S31_L001_NODE_2_length_278156_cov_32.5627_pilon:148555:148827___388
group_421		hypothetical protein	1	1	1	16	228	204	81		281	281	281	GenBank:CDS:OL18-P2-3_S31_L001_NODE_2_length_278156_cov_32.5627_pilon:148953:149234___389
group_422		hypothetical protein	1	1	1	16	227	204	82		233	233	233	GenBank:CDS:OL18-P2-3_S31_L001_NODE_2_length_278156_cov_32.5627_pilon:149235:149468___390
group_423		hypothetical protein	1	1	1	16	226	204	83		641	641	641	GenBank:CDS:OL18-P2-3_S31_L001_NODE_2_length_278156_cov_32.5627_pilon:150299:150940___391
group_424		hypothetical protein	1	1	1	16	225	204	84		902	902	902	GenBank:CDS:OL18-P2-3_S31_L001_NODE_2_length_278156_cov_32.5627_pilon:151074:151976___392
group_425		hypothetical protein	1	1	1	16	224	204	85		1007	1007	1007	GenBank:CDS:OL18-P2-3_S31_L001_NODE_2_length_278156_cov_32.5627_pilon:152639:153646___393
group_426		hypothetical protein	1	1	1	16	223	204	86		848	848	848	GenBank:CDS:OL18-P2-3_S31_L001_NODE_2_length_278156_cov_32.5627_pilon:154858:155706___394
group_427		hypothetical protein	1	1	1	16	222	204	87		944	944	944	GenBank:CDS:OL18-P2-3_S31_L001_NODE_2_length_278156_cov_32.5627_pilon:155716:156660___395
group_428		hypothetical protein	1	1	1	16	221	204	88		662	662	662	GenBank:CDS:OL18-P2-3_S31_L001_NODE_2_length_278156_cov_32.5627_pilon:156676:157338___396
group_429		hypothetical protein	1	1	1	16	220	204	89		773	773	773	GenBank:CDS:OL18-P2-3_S31_L001_NODE_2_length_278156_cov_32.5627_pilon:159063:159836___397
group_430		hypothetical protein	1	1	1	16	219	204	90		158	158	158	GenBank:CDS:OL18-P2-3_S31_L001_NODE_2_length_278156_cov_32.5627_pilon:161020:161178___398
group_431		hypothetical protein	1	1	1	16	218	204	91		431	431	431	GenBank:CDS:OL18-P2-3_S31_L001_NODE_2_length_278156_cov_32.5627_pilon:161353:161784___399
group_432		hypothetical protein	1	1	1	16	217	204	70		131	131	131	GenBank:CDS:OL18-P2-3_S31_L001_NODE_2_length_278156_cov_32.5627_pilon:161855:161986___400
group_433		hypothetical protein	1	1	1	16	216	204	69		914	914	914	GenBank:CDS:OL18-P2-3_S31_L001_NODE_2_length_278156_cov_32.5627_pilon:162915:163829___401
group_434		hypothetical protein	1	1	1	16	215	204	68		494	494	494	GenBank:CDS:OL18-P2-3_S31_L001_NODE_2_length_278156_cov_32.5627_pilon:163846:164340___402
group_435		hypothetical protein	1	1	1	16	214	204	67		221	221	221	GenBank:CDS:OL18-P2-3_S31_L001_NODE_2_length_278156_cov_32.5627_pilon:164324:164545___403
group_436		hypothetical protein	1	1	1	16	213	204	66		281	281	281	GenBank:CDS:OL18-P2-3_S31_L001_NODE_2_length_278156_cov_32.5627_pilon:164600:164881___404
group_437		hypothetical protein	1	1	1	16	212	204	65		419	419	419	GenBank:CDS:OL18-P2-3_S31_L001_NODE_2_length_278156_cov_32.5627_pilon:164862:165281___405
group_438		hypothetical protein	1	1	1	16	211	204	64		272	272	272	GenBank:CDS:OL18-P2-3_S31_L001_NODE_2_length_278156_cov_32.5627_pilon:165286:165558___406
group_439		hypothetical protein	1	1	1	16	210	204	63		350	350	350	GenBank:CDS:OL18-P2-3_S31_L001_NODE_2_length_278156_cov_32.5627_pilon:165555:165905___407
group_44		methyl-accepting chemotaxis protein (tlpB), putative	1	1	1	16	459	60	1		668	668	668	GenBank:CDS:OL18-P2-3_S31_L001_NODE_2_length_278156_cov_32.5627_pilon:265165:265833___643
group_440		hypothetical protein	1	1	1	16	209	204	62		668	668	668	GenBank:CDS:OL18-P2-3_S31_L001_NODE_2_length_278156_cov_32.5627_pilon:165911:166579___408
group_441		hypothetical protein	1	1	1	16	208	204	61		191	191	191	GenBank:CDS:OL18-P2-3_S31_L001_NODE_2_length_278156_cov_32.5627_pilon:166581:166772___409
group_442		hypothetical protein	1	1	1	16	207	204	60		350	350	350	GenBank:CDS:OL18-P2-3_S31_L001_NODE_2_length_278156_cov_32.5627_pilon:166769:167119___410
group_443		hypothetical protein	1	1	1	16	206	204	59		491	491	491	GenBank:CDS:OL18-P2-3_S31_L001_NODE_2_length_278156_cov_32.5627_pilon:167302:167793___411
group_444		hypothetical protein	1	1	1	16	205	204	58		419	419	419	GenBank:CDS:OL18-P2-3_S31_L001_NODE_2_length_278156_cov_32.5627_pilon:167790:168209___412
group_445		hypothetical protein	1	1	1	16	204	204	57		182	182	182	GenBank:CDS:OL18-P2-3_S31_L001_NODE_2_length_278156_cov_32.5627_pilon:168239:168421___413
group_446		hypothetical protein	1	1	1	16	203	204	56		515	515	515	GenBank:CDS:OL18-P2-3_S31_L001_NODE_2_length_278156_cov_32.5627_pilon:168490:169005___414
group_447		hypothetical protein	1	1	1	16	202	204	55		656	656	656	GenBank:CDS:OL18-P2-3_S31_L001_NODE_2_length_278156_cov_32.5627_pilon:169002:169658___415
group_448		hypothetical protein	1	1	1	16	201	204	54		218	218	218	GenBank:CDS:OL18-P2-3_S31_L001_NODE_2_length_278156_cov_32.5627_pilon:170507:170725___416
group_449		hypothetical protein	1	1	1	16	200	204	53		527	527	527	GenBank:CDS:OL18-P2-3_S31_L001_NODE_2_length_278156_cov_32.5627_pilon:170734:171261___417
group_45		hypothetical protein	1	1	1	14	68	72	1		638	638	638	GenBank:CDS:OL18-P2-3_S31_L001_NODE_4_length_182596_cov_45.0676_pilon:63632:64270___949
group_450		hypothetical protein	1	1	1	16	199	204	52		467	467	467	GenBank:CDS:OL18-P2-3_S31_L001_NODE_2_length_278156_cov_32.5627_pilon:171258:171725___418
group_451		hypothetical protein	1	1	1	16	198	204	51		410	410	410	GenBank:CDS:OL18-P2-3_S31_L001_NODE_2_length_278156_cov_32.5627_pilon:171746:172156___419
group_452		hypothetical protein	1	1	1	16	197	204	50		239	239	239	GenBank:CDS:OL18-P2-3_S31_L001_NODE_2_length_278156_cov_32.5627_pilon:172211:172450___420
group_453		hypothetical protein	1	1	1	16	196	204	49		1004	1004	1004	GenBank:CDS:OL18-P2-3_S31_L001_NODE_2_length_278156_cov_32.5627_pilon:172566:173570___421
group_454		hypothetical protein	1	1	1	16	195	204	48		845	845	845	GenBank:CDS:OL18-P2-3_S31_L001_NODE_2_length_278156_cov_32.5627_pilon:173585:174430___422
group_455		hypothetical protein	1	1	1	16	194	204	47		392	392	392	GenBank:CDS:OL18-P2-3_S31_L001_NODE_2_length_278156_cov_32.5627_pilon:174447:174839___423
group_456		hypothetical protein	1	1	1	16	193	204	46		395	395	395	GenBank:CDS:OL18-P2-3_S31_L001_NODE_2_length_278156_cov_32.5627_pilon:174841:175236___424
group_457		hypothetical protein	1	1	1	16	192	204	45		446	446	446	GenBank:CDS:OL18-P2-3_S31_L001_NODE_2_length_278156_cov_32.5627_pilon:175226:175672___425
group_458		hypothetical protein	1	1	1	16	191	204	44		341	341	341	GenBank:CDS:OL18-P2-3_S31_L001_NODE_2_length_278156_cov_32.5627_pilon:175674:176015___426
group_459		hypothetical protein	1	1	1	16	190	204	43		320	320	320	GenBank:CDS:OL18-P2-3_S31_L001_NODE_2_length_278156_cov_32.5627_pilon:176005:176325___427
group_460		hypothetical protein	1	1	1	16	189	204	42		2933	2933	2933	GenBank:CDS:OL18-P2-3_S31_L001_NODE_2_length_278156_cov_32.5627_pilon:176602:179535___428
group_461		hypothetical protein	1	1	1	16	188	204	41		263	263	263	GenBank:CDS:OL18-P2-3_S31_L001_NODE_2_length_278156_cov_32.5627_pilon:179532:179795___429
group_462		hypothetical protein	1	1	1	16	187	204	40		215	215	215	GenBank:CDS:OL18-P2-3_S31_L001_NODE_2_length_278156_cov_32.5627_pilon:179797:180012___430
group_463		hypothetical protein	1	1	1	16	186	204	39		2405	2405	2405	GenBank:CDS:OL18-P2-3_S31_L001_NODE_2_length_278156_cov_32.5627_pilon:181654:184059___431
group_464		hypothetical protein	1	1	1	16	185	204	38		1367	1367	1367	GenBank:CDS:OL18-P2-3_S31_L001_NODE_2_length_278156_cov_32.5627_pilon:184052:185419___432
group_465		hypothetical protein	1	1	1	16	184	204	37		728	728	728	GenBank:CDS:OL18-P2-3_S31_L001_NODE_2_length_278156_cov_32.5627_pilon:185434:186162___433
group_466		hypothetical protein	1	1	1	16	183	204	36		803	803	803	GenBank:CDS:OL18-P2-3_S31_L001_NODE_2_length_278156_cov_32.5627_pilon:186180:186983___434
group_467		hypothetical protein	1	1	1	16	182	204	35		800	800	800	GenBank:CDS:OL18-P2-3_S31_L001_NODE_2_length_278156_cov_32.5627_pilon:187562:188362___435
group_468		hypothetical protein	1	1	1	16	181	204	34		689	689	689	GenBank:CDS:OL18-P2-3_S31_L001_NODE_2_length_278156_cov_32.5627_pilon:188380:189069___436
group_469		hypothetical protein	1	1	1	16	180	204	33		569	569	569	GenBank:CDS:OL18-P2-3_S31_L001_NODE_2_length_278156_cov_32.5627_pilon:189342:189911___437
group_470		hypothetical protein	1	1	1	16	179	204	32		449	449	449	GenBank:CDS:OL18-P2-3_S31_L001_NODE_2_length_278156_cov_32.5627_pilon:191381:191830___438
group_471		hypothetical protein	1	1	1	16	178	204	31		206	206	206	GenBank:CDS:OL18-P2-3_S31_L001_NODE_2_length_278156_cov_32.5627_pilon:192895:193101___440
group_472		hypothetical protein	1	1	1	16	177	204	30		581	581	581	GenBank:CDS:OL18-P2-3_S31_L001_NODE_2_length_278156_cov_32.5627_pilon:194372:194953___442
group_473		hypothetical protein	1	1	1	16	176	204	29		131	131	131	GenBank:CDS:OL18-P2-3_S31_L001_NODE_2_length_278156_cov_32.5627_pilon:194965:195096___443
group_474		hypothetical protein	1	1	1	16	175	204	28		959	959	959	GenBank:CDS:OL18-P2-3_S31_L001_NODE_2_length_278156_cov_32.5627_pilon:195191:196150___444
group_475		hypothetical protein	1	1	1	16	174	204	27		230	230	230	GenBank:CDS:OL18-P2-3_S31_L001_NODE_2_length_278156_cov_32.5627_pilon:196158:196388___445
group_476		hypothetical protein	1	1	1	16	148	204	26		623	623	623	GenBank:CDS:OL18-P2-3_S31_L001_NODE_2_length_278156_cov_32.5627_pilon:196389:197012___446
group_477		hypothetical protein	1	1	1	16	149	204	25		410	410	410	GenBank:CDS:OL18-P2-3_S31_L001_NODE_2_length_278156_cov_32.5627_pilon:197026:197436___447
group_478		hypothetical protein	1	1	1	16	150	204	24		209	209	209	GenBank:CDS:OL18-P2-3_S31_L001_NODE_2_length_278156_cov_32.5627_pilon:197521:197730___448
group_479		hypothetical protein	1	1	1	16	151	204	23		833	833	833	GenBank:CDS:OL18-P2-3_S31_L001_NODE_2_length_278156_cov_32.5627_pilon:197732:198565___449
group_48		Phosphoglycerate transporter protein PgtP	1	1	1	13	97	84	1		221	221	221	GenBank:CDS:OL18-P2-3_S31_L001_NODE_5_length_154443_cov_39.9971_pilon:29313:29534___1158
group_480		hypothetical protein	1	1	1	16	152	204	22		248	248	248	GenBank:CDS:OL18-P2-3_S31_L001_NODE_2_length_278156_cov_32.5627_pilon:198567:198815___450
group_481		hypothetical protein	1	1	1	16	153	204	21		296	296	296	GenBank:CDS:OL18-P2-3_S31_L001_NODE_2_length_278156_cov_32.5627_pilon:198909:199205___451
group_482		hypothetical protein	1	1	1	16	154	204	20		290	290	290	GenBank:CDS:OL18-P2-3_S31_L001_NODE_2_length_278156_cov_32.5627_pilon:199215:199505___452
group_483		hypothetical protein	1	1	1	16	155	204	19		215	215	215	GenBank:CDS:OL18-P2-3_S31_L001_NODE_2_length_278156_cov_32.5627_pilon:199505:199720___453
group_484		hypothetical protein	1	1	1	16	156	204	18		245	245	245	GenBank:CDS:OL18-P2-3_S31_L001_NODE_2_length_278156_cov_32.5627_pilon:200282:200527___454
group_485		hypothetical protein	1	1	1	16	157	204	17		371	371	371	GenBank:CDS:OL18-P2-3_S31_L001_NODE_2_length_278156_cov_32.5627_pilon:200514:200885___455
group_486		hypothetical protein	1	1	1	16	158	204	16		425	425	425	GenBank:CDS:OL18-P2-3_S31_L001_NODE_2_length_278156_cov_32.5627_pilon:201048:201473___456
group_487		hypothetical protein	1	1	1	16	159	204	15		182	182	182	GenBank:CDS:OL18-P2-3_S31_L001_NODE_2_length_278156_cov_32.5627_pilon:201473:201655___457
group_488		hypothetical protein	1	1	1	16	160	204	14		362	362	362	GenBank:CDS:OL18-P2-3_S31_L001_NODE_2_length_278156_cov_32.5627_pilon:201768:202130___458
group_489		hypothetical protein	1	1	1	16	161	204	13		383	383	383	GenBank:CDS:OL18-P2-3_S31_L001_NODE_2_length_278156_cov_32.5627_pilon:202145:202528___459
group_49		Capsular polysaccharide biosynthesis heptosyltransferase HddD	1	1	1	12	3	192	11		755	755	755	GenBank:CDS:OL18-P2-3_S31_L001_NODE_6_length_140108_cov_35.5394_pilon:3:758___1293
group_490		hypothetical protein	1	1	1	16	162	204	12		614	614	614	GenBank:CDS:OL18-P2-3_S31_L001_NODE_2_length_278156_cov_32.5627_pilon:202616:203230___460
group_491		hypothetical protein	1	1	1	16	163	204	11		584	584	584	GenBank:CDS:OL18-P2-3_S31_L001_NODE_2_length_278156_cov_32.5627_pilon:203316:203900___461
group_492		hypothetical protein	1	1	1	16	164	204	10		473	473	473	GenBank:CDS:OL18-P2-3_S31_L001_NODE_2_length_278156_cov_32.5627_pilon:203944:204417___462
group_493		hypothetical protein	1	1	1	16	165	204	9		1247	1247	1247	GenBank:CDS:OL18-P2-3_S31_L001_NODE_2_length_278156_cov_32.5627_pilon:204420:205667___463
group_494		hypothetical protein	1	1	1	16	166	204	8		317	317	317	GenBank:CDS:OL18-P2-3_S31_L001_NODE_2_length_278156_cov_32.5627_pilon:206905:207222___464
group_495		hypothetical protein	1	1	1	16	167	204	7		497	497	497	GenBank:CDS:OL18-P2-3_S31_L001_NODE_2_length_278156_cov_32.5627_pilon:207219:207716___465
group_496		hypothetical protein	1	1	1	16	168	204	6		170	170	170	GenBank:CDS:OL18-P2-3_S31_L001_NODE_2_length_278156_cov_32.5627_pilon:207751:207921___466
group_497		hypothetical protein	1	1	1	16	169	204	5		488	488	488	GenBank:CDS:OL18-P2-3_S31_L001_NODE_2_length_278156_cov_32.5627_pilon:207937:208425___467
group_498		hypothetical protein	1	1	1	16	170	204	4		488	488	488	GenBank:CDS:OL18-P2-3_S31_L001_NODE_2_length_278156_cov_32.5627_pilon:208574:209062___468
group_499		hypothetical protein	1	1	1	16	171	204	3		227	227	227	GenBank:CDS:OL18-P2-3_S31_L001_NODE_2_length_278156_cov_32.5627_pilon:209537:209764___469
group_50		hypothetical protein	1	1	1	12	7	192	7		1859	1859	1859	GenBank:CDS:OL18-P2-3_S31_L001_NODE_6_length_140108_cov_35.5394_pilon:814:2673___1303
group_500		hypothetical protein	1	1	1	16	172	204	2		371	371	371	GenBank:CDS:OL18-P2-3_S31_L001_NODE_2_length_278156_cov_32.5627_pilon:211226:211597___470
group_501		hypothetical protein	1	1	1	16	173	204	1		1199	1199	1199	GenBank:CDS:OL18-P2-3_S31_L001_NODE_2_length_278156_cov_32.5627_pilon:211594:212793___471
group_502		hypothetical protein	1	1	1	16	318	155	1		1724	1724	1724	GenBank:CDS:OL18-P2-3_S31_L001_NODE_2_length_278156_cov_32.5627_pilon:246011:247735___473
group_503		hypothetical protein	1	1	1	16	319	155	2		323	323	323	GenBank:CDS:OL18-P2-3_S31_L001_NODE_2_length_278156_cov_32.5627_pilon:248196:248519___474
group_504		Endonuclease III (EC 4.2.99.18)	1	1	1	16	147	54	1		686	686	686	GenBank:CDS:OL18-P2-3_S31_L001_NODE_2_length_278156_cov_32.5627_pilon:55474:56160___491
group_505		putative lipoprotein	1	1	1	16	446	156	1		446	446	446	GenBank:CDS:OL18-P2-3_S31_L001_NODE_2_length_278156_cov_32.5627_pilon:135944:136390___506
group_506		putative lipoprotein	1	1	1	16	559	156	2		173	173	173	GenBank:CDS:OL18-P2-3_S31_L001_NODE_2_length_278156_cov_32.5627_pilon:244200:244373___507
group_507		Single-stranded DNA-binding protein	1	1	1	16	447	49	1		449	449	449	GenBank:CDS:OL18-P2-3_S31_L001_NODE_2_length_278156_cov_32.5627_pilon:192349:192798___513
group_508		Type I restriction-modification system, DNA-methyltransferase subunit M (EC 2.1.1.72) / Type I restriction-modification system, specificity subunit S	1	1	1	16	117	88	1		4094	4094	4094	GenBank:CDS:OL18-P2-3_S31_L001_NODE_2_length_278156_cov_32.5627_pilon:83334:87428___534
group_509		F-box DNA helicase 1	1	1	1	16	24	201	1		1496	1496	1496	GenBank:CDS:OL18-P2-3_S31_L001_NODE_2_length_278156_cov_32.5627_pilon:127718:129214___570
group_51		Capsular polysaccharide biosynthesis heptosyltransferase HddD	1	1	1	15	258	178	3		401	401	401	GenBank:CDS:OL18-P2-3_S31_L001_NODE_10_length_81425_cov_40.7978_pilon:81024:81425___1925
group_510		FIG00471953: hypothetical protein	1	1	1	16	23	201	2		284	284	284	GenBank:CDS:OL18-P2-3_S31_L001_NODE_2_length_278156_cov_32.5627_pilon:130291:130575___571
group_511		IncF plasmid conjugative transfer pilus assembly protein TraL	1	1	1	16	22	201	3		305	305	305	GenBank:CDS:OL18-P2-3_S31_L001_NODE_2_length_278156_cov_32.5627_pilon:130661:130966___572
group_512		IncF plasmid conjugative transfer pilus assembly protein TraE	1	1	1	16	21	201	4		578	578	578	GenBank:CDS:OL18-P2-3_S31_L001_NODE_2_length_278156_cov_32.5627_pilon:130970:131548___573
group_513		IncF plasmid conjugative transfer pilus assembly protein TraK	1	1	1	16	20	201	5		812	812	812	GenBank:CDS:OL18-P2-3_S31_L001_NODE_2_length_278156_cov_32.5627_pilon:131545:132357___574
group_514		IncF plasmid conjugative transfer pilus assembly protein TraB	1	1	1	16	19	201	6		1346	1346	1346	GenBank:CDS:OL18-P2-3_S31_L001_NODE_2_length_278156_cov_32.5627_pilon:132354:133700___575
group_515		Thiol:disulfide involved in conjugative transfer	1	1	1	16	18	201	7		764	764	764	GenBank:CDS:OL18-P2-3_S31_L001_NODE_2_length_278156_cov_32.5627_pilon:133713:134477___576
group_516		Conjugative transfer protein TraV	1	1	1	16	17	201	8		1001	1001	1001	GenBank:CDS:OL18-P2-3_S31_L001_NODE_2_length_278156_cov_32.5627_pilon:134474:135475___577
group_517		IncF plasmid conjugative transfer pilus assembly protein TraC	1	1	1	16	16	201	9		2528	2528	2528	GenBank:CDS:OL18-P2-3_S31_L001_NODE_2_length_278156_cov_32.5627_pilon:136387:138915___578
group_518		IncF plasmid conjugative transfer pilus assembly protein TraH	1	1	1	16	15	201	10		1466	1466	1466	GenBank:CDS:OL18-P2-3_S31_L001_NODE_2_length_278156_cov_32.5627_pilon:139393:140859___579
group_519		IncF plasmid conjugative transfer protein TraN	1	1	1	16	25	201	11		2165	2165	2165	GenBank:CDS:OL18-P2-3_S31_L001_NODE_2_length_278156_cov_32.5627_pilon:142997:145162___580
group_520		Putative thioredoxin	1	1	1	16	26	201	12		428	428	428	GenBank:CDS:OL18-P2-3_S31_L001_NODE_2_length_278156_cov_32.5627_pilon:153648:154076___581
group_521		IncF plasmid conjugative transfer surface exclusion protein TraT	1	1	1	16	27	201	13		782	782	782	GenBank:CDS:OL18-P2-3_S31_L001_NODE_2_length_278156_cov_32.5627_pilon:154089:154871___582
group_522		IncF plasmid conjugative transfer pilus assembly protein TraU	1	1	1	16	28	201	14		998	998	998	GenBank:CDS:OL18-P2-3_S31_L001_NODE_2_length_278156_cov_32.5627_pilon:157361:158359___583
group_523		IncF plasmid conjugative transfer pilus assembly protein TraW	1	1	1	16	29	201	15		674	674	674	GenBank:CDS:OL18-P2-3_S31_L001_NODE_2_length_278156_cov_32.5627_pilon:158376:159050___584
group_524		DNA/RNA non-specific endonuclease	1	1	1	16	30	201	16		650	650	650	GenBank:CDS:OL18-P2-3_S31_L001_NODE_2_length_278156_cov_32.5627_pilon:169677:170327___585
group_525		Predicted signal transduction protein	1	1	1	16	31	201	17		896	896	896	GenBank:CDS:OL18-P2-3_S31_L001_NODE_2_length_278156_cov_32.5627_pilon:180009:180905___586
group_526		Conjugative transfer transglycosylase	1	1	1	16	32	201	18		440	440	440	GenBank:CDS:OL18-P2-3_S31_L001_NODE_2_length_278156_cov_32.5627_pilon:180924:181364___587
group_527		M protein, putative	1	1	1	16	33	201	19		296	296	296	GenBank:CDS:OL18-P2-3_S31_L001_NODE_2_length_278156_cov_32.5627_pilon:181361:181657___588
group_528		Phage Rha protein	1	1	1	16	34	201	20		548	548	548	GenBank:CDS:OL18-P2-3_S31_L001_NODE_2_length_278156_cov_32.5627_pilon:187001:187549___589
group_529		phage recombination protein Bet, putative	1	1	1	16	35	201	21		881	881	881	GenBank:CDS:OL18-P2-3_S31_L001_NODE_2_length_278156_cov_32.5627_pilon:193358:194239___590
group_53		Cytochrome c family protein	1	1	1	16	391	57	1		212	212	212	GenBank:CDS:OL18-P2-3_S31_L001_NODE_7_length_132517_cov_32.8799_pilon:63613:63825___1534
group_530		Thymidine kinase (EC 2.7.1.21)	1	1	1	16	36	201	25		491	491	491	GenBank:CDS:OL18-P2-3_S31_L001_NODE_2_length_278156_cov_32.5627_pilon:199730:200221___591
group_531		DNA primase (EC 2.7.7.-)	1	1	1	16	37	201	24		1166	1166	1166	GenBank:CDS:OL18-P2-3_S31_L001_NODE_2_length_278156_cov_32.5627_pilon:205727:206893___592
group_532		Erythrocyte membrane-associated antigen	1	1	1	16	38	201	23		230	230	230	GenBank:CDS:OL18-P2-3_S31_L001_NODE_2_length_278156_cov_32.5627_pilon:209777:210007___593
group_533		Integrase-recombinase protein XERCD family	1	1	1	16	39	201	22		938	938	938	GenBank:CDS:OL18-P2-3_S31_L001_NODE_2_length_278156_cov_32.5627_pilon:210237:211175___594
group_534		very hypothetical protein Cj0974	1	1	1	16	49	175	4		131	131	131	GenBank:CDS:OL18-P2-3_S31_L001_NODE_2_length_278156_cov_32.5627_pilon:247793:247924___625
group_535		FIG00470885: hypothetical protein	1	1	1	16	48	175	3		302	302	302	GenBank:CDS:OL18-P2-3_S31_L001_NODE_2_length_278156_cov_32.5627_pilon:248916:249218___626
group_536		Filamentous haemagglutinin domain protein	1	1	1	16	47	175	2		128	128	128	GenBank:CDS:OL18-P2-3_S31_L001_NODE_2_length_278156_cov_32.5627_pilon:249230:249358___627
group_537		Filamentous haemagglutinin domain protein	1	1	1	16	46	175	1		242	242	242	GenBank:CDS:OL18-P2-3_S31_L001_NODE_2_length_278156_cov_32.5627_pilon:249318:249560___628
group_538		hypothetical protein	1	1	1	16	286	168	1		1211	1211	1211	GenBank:CDS:OL18-P2-3_S31_L001_NODE_3_length_214484_cov_37.5571_pilon:5981:7192___675
group_539		hypothetical protein	1	1	1	16	287	168	3		1070	1070	1070	GenBank:CDS:OL18-P2-3_S31_L001_NODE_3_length_214484_cov_37.5571_pilon:7214:8284___676
group_540		hypothetical protein	1	1	1	16	288	168	2		1217	1217	1217	GenBank:CDS:OL18-P2-3_S31_L001_NODE_3_length_214484_cov_37.5571_pilon:10116:11333___677
group_541		hypothetical protein	1	1	1	16	299	203	18		290	290	290	GenBank:CDS:OL18-P2-3_S31_L001_NODE_3_length_214484_cov_37.5571_pilon:30909:31199___679
group_542		hypothetical protein	1	1	1	16	298	203	19		350	350	350	GenBank:CDS:OL18-P2-3_S31_L001_NODE_3_length_214484_cov_37.5571_pilon:36412:36762___680
group_543		hypothetical protein	1	1	1	16	297	203	20		980	980	980	GenBank:CDS:OL18-P2-3_S31_L001_NODE_3_length_214484_cov_37.5571_pilon:36934:37914___681
group_544		hypothetical protein	1	1	1	16	296	203	21		215	215	215	GenBank:CDS:OL18-P2-3_S31_L001_NODE_3_length_214484_cov_37.5571_pilon:38348:38563___682
group_545		hypothetical protein	1	1	1	16	295	203	22		272	272	272	GenBank:CDS:OL18-P2-3_S31_L001_NODE_3_length_214484_cov_37.5571_pilon:38555:38827___683
group_546		hypothetical protein	1	1	1	16	294	203	23		131	131	131	GenBank:CDS:OL18-P2-3_S31_L001_NODE_3_length_214484_cov_37.5571_pilon:38810:38941___684
group_547		hypothetical protein	1	1	1	16	293	203	24		5699	5699	5699	GenBank:CDS:OL18-P2-3_S31_L001_NODE_3_length_214484_cov_37.5571_pilon:38953:44652___685
group_548		hypothetical protein	1	1	1	16	292	203	25		869	869	869	GenBank:CDS:OL18-P2-3_S31_L001_NODE_3_length_214484_cov_37.5571_pilon:44665:45534___686
group_549		hypothetical protein	1	1	1	16	291	203	26		557	557	557	GenBank:CDS:OL18-P2-3_S31_L001_NODE_3_length_214484_cov_37.5571_pilon:45620:46177___687
group_550		hypothetical protein	1	1	1	16	290	203	27		251	251	251	GenBank:CDS:OL18-P2-3_S31_L001_NODE_3_length_214484_cov_37.5571_pilon:47371:47622___688
group_551		hypothetical protein	1	1	1	16	289	203	28		437	437	437	GenBank:CDS:OL18-P2-3_S31_L001_NODE_3_length_214484_cov_37.5571_pilon:47619:48056___689
group_552		hypothetical protein	1	1	1	16	253	203	29		632	632	632	GenBank:CDS:OL18-P2-3_S31_L001_NODE_3_length_214484_cov_37.5571_pilon:48383:49015___690
group_553		hypothetical protein	1	1	1	16	254	203	30		1565	1565	1565	GenBank:CDS:OL18-P2-3_S31_L001_NODE_3_length_214484_cov_37.5571_pilon:49008:50573___691
group_554		hypothetical protein	1	1	1	16	255	203	31		350	350	350	GenBank:CDS:OL18-P2-3_S31_L001_NODE_3_length_214484_cov_37.5571_pilon:50674:51024___692
group_555		hypothetical protein	1	1	1	16	256	203	32		635	635	635	GenBank:CDS:OL18-P2-3_S31_L001_NODE_3_length_214484_cov_37.5571_pilon:51037:51672___693
group_556		hypothetical protein	1	1	1	16	257	203	33		1283	1283	1283	GenBank:CDS:OL18-P2-3_S31_L001_NODE_3_length_214484_cov_37.5571_pilon:52491:53774___694
group_557		hypothetical protein	1	1	1	16	258	203	34		458	458	458	GenBank:CDS:OL18-P2-3_S31_L001_NODE_3_length_214484_cov_37.5571_pilon:53823:54281___695
group_558		hypothetical protein	1	1	1	16	259	203	17		419	419	419	GenBank:CDS:OL18-P2-3_S31_L001_NODE_3_length_214484_cov_37.5571_pilon:54343:54762___696
group_559		hypothetical protein	1	1	1	16	260	203	16		1778	1778	1778	GenBank:CDS:OL18-P2-3_S31_L001_NODE_3_length_214484_cov_37.5571_pilon:54932:56710___697
group_560		hypothetical protein	1	1	1	16	261	203	15		620	620	620	GenBank:CDS:OL18-P2-3_S31_L001_NODE_3_length_214484_cov_37.5571_pilon:56712:57332___698
group_561		hypothetical protein	1	1	1	16	262	203	14		980	980	980	GenBank:CDS:OL18-P2-3_S31_L001_NODE_3_length_214484_cov_37.5571_pilon:57342:58322___699
group_562		hypothetical protein	1	1	1	16	263	203	13		383	383	383	GenBank:CDS:OL18-P2-3_S31_L001_NODE_3_length_214484_cov_37.5571_pilon:58645:59028___700
group_563		hypothetical protein	1	1	1	16	264	203	12		203	203	203	GenBank:CDS:OL18-P2-3_S31_L001_NODE_3_length_214484_cov_37.5571_pilon:59242:59445___701
group_564		hypothetical protein	1	1	1	16	265	203	11		284	284	284	GenBank:CDS:OL18-P2-3_S31_L001_NODE_3_length_214484_cov_37.5571_pilon:59442:59726___702
group_565		hypothetical protein	1	1	1	16	266	203	10		287	287	287	GenBank:CDS:OL18-P2-3_S31_L001_NODE_3_length_214484_cov_37.5571_pilon:60940:61227___703
group_566		hypothetical protein	1	1	1	16	267	203	9		263	263	263	GenBank:CDS:OL18-P2-3_S31_L001_NODE_3_length_214484_cov_37.5571_pilon:61284:61547___704
group_567		hypothetical protein	1	1	1	16	268	203	8		230	230	230	GenBank:CDS:OL18-P2-3_S31_L001_NODE_3_length_214484_cov_37.5571_pilon:61513:61743___705
group_568		hypothetical protein	1	1	1	16	269	203	7		236	236	236	GenBank:CDS:OL18-P2-3_S31_L001_NODE_3_length_214484_cov_37.5571_pilon:62662:62898___707
group_569		hypothetical protein	1	1	1	16	270	203	6		320	320	320	GenBank:CDS:OL18-P2-3_S31_L001_NODE_3_length_214484_cov_37.5571_pilon:63285:63605___709
group_570		hypothetical protein	1	1	1	16	271	203	5		314	314	314	GenBank:CDS:OL18-P2-3_S31_L001_NODE_3_length_214484_cov_37.5571_pilon:63684:63998___710
group_571		hypothetical protein	1	1	1	16	272	203	4		668	668	668	GenBank:CDS:OL18-P2-3_S31_L001_NODE_3_length_214484_cov_37.5571_pilon:64028:64696___711
group_572		hypothetical protein	1	1	1	16	273	203	3		224	224	224	GenBank:CDS:OL18-P2-3_S31_L001_NODE_3_length_214484_cov_37.5571_pilon:64705:64929___712
group_573		hypothetical protein	1	1	1	16	274	203	2		371	371	371	GenBank:CDS:OL18-P2-3_S31_L001_NODE_3_length_214484_cov_37.5571_pilon:64930:65301___713
group_574		hypothetical protein	1	1	1	16	275	203	1		353	353	353	GenBank:CDS:OL18-P2-3_S31_L001_NODE_3_length_214484_cov_37.5571_pilon:66302:66655___714
group_575		hypothetical protein	1	1	1	16	305	18	1		320	320	320	GenBank:CDS:OL18-P2-3_S31_L001_NODE_3_length_214484_cov_37.5571_pilon:112627:112947___718
group_576		hypothetical protein	1	1	1	16	252	173	4		1901	1901	1901	GenBank:CDS:OL18-P2-3_S31_L001_NODE_3_length_214484_cov_37.5571_pilon:191547:193448___724
group_577		hypothetical protein	1	1	1	16	251	173	3		851	851	851	GenBank:CDS:OL18-P2-3_S31_L001_NODE_3_length_214484_cov_37.5571_pilon:204697:205548___725
group_578		hypothetical protein	1	1	1	16	250	173	2		995	995	995	GenBank:CDS:OL18-P2-3_S31_L001_NODE_3_length_214484_cov_37.5571_pilon:212342:213337___726
group_579		Putative acyl carrier protein	1	1	1	16	249	173	1		227	227	227	GenBank:CDS:OL18-P2-3_S31_L001_NODE_3_length_214484_cov_37.5571_pilon:8281:8508___727
group_580		Putative amino acid activating enzyme (EC 6.3.2.-)	1	1	1	16	245	56	1		1508	1508	1508	GenBank:CDS:OL18-P2-3_S31_L001_NODE_3_length_214484_cov_37.5571_pilon:8547:10055___730
group_581		GDP-4-amino-4,6-dideoxy-alpha-D- acetylglucosamine N-acetyltransferase	1	1	1	16	242	132	2		791	791	791	GenBank:CDS:OL18-P2-3_S31_L001_NODE_3_length_214484_cov_37.5571_pilon:15738:16529___734
group_582		GDP-4-amino-4,6-dideoxy-alpha-D- acetylglucosamine N-acetyltransferase	1	1	1	16	241	132	1		791	791	791	GenBank:CDS:OL18-P2-3_S31_L001_NODE_3_length_214484_cov_37.5571_pilon:16550:17341___735
group_583		Protein containing aminopeptidase domain	1	1	1	16	137	25	1		173	173	173	GenBank:CDS:OL18-P2-3_S31_L001_NODE_3_length_214484_cov_37.5571_pilon:18471:18644___737
group_584		HNH endonuclease domain protein	1	1	1	16	136	199	5		341	341	341	GenBank:CDS:OL18-P2-3_S31_L001_NODE_3_length_214484_cov_37.5571_pilon:31186:31527___753
group_585		Phage terminase, small subunit	1	1	1	16	135	199	6		635	635	635	GenBank:CDS:OL18-P2-3_S31_L001_NODE_3_length_214484_cov_37.5571_pilon:31787:32422___754
group_586		Phage terminase, large subunit	1	1	1	16	134	199	7		1625	1625	1625	GenBank:CDS:OL18-P2-3_S31_L001_NODE_3_length_214484_cov_37.5571_pilon:32426:34051___755
group_587		toxin-antitoxin protein, putative	1	1	1	16	133	199	8		434	434	434	GenBank:CDS:OL18-P2-3_S31_L001_NODE_3_length_214484_cov_37.5571_pilon:34106:34540___756
group_588		Phage portal protein	1	1	1	16	132	199	9		1172	1172	1172	GenBank:CDS:OL18-P2-3_S31_L001_NODE_3_length_214484_cov_37.5571_pilon:34700:35872___757
group_589		phage protein, HK97 gp10 family	1	1	1	16	131	199	10		542	542	542	GenBank:CDS:OL18-P2-3_S31_L001_NODE_3_length_214484_cov_37.5571_pilon:35869:36411___758
group_590		DNA repair protein rad2, putative	1	1	1	16	130	199	11		356	356	356	GenBank:CDS:OL18-P2-3_S31_L001_NODE_3_length_214484_cov_37.5571_pilon:37911:38267___759
group_591		Major capsid protein, HK97 family	1	1	1	16	129	199	12		1166	1166	1166	GenBank:CDS:OL18-P2-3_S31_L001_NODE_3_length_214484_cov_37.5571_pilon:46194:47360___760
group_592		phage head-tail adaptor, putative	1	1	1	16	128	199	13		317	317	317	GenBank:CDS:OL18-P2-3_S31_L001_NODE_3_length_214484_cov_37.5571_pilon:48069:48386___761
group_593		FIG00470232: hypothetical protein	1	1	1	16	127	199	14		464	464	464	GenBank:CDS:OL18-P2-3_S31_L001_NODE_3_length_214484_cov_37.5571_pilon:51669:52133___762
group_594		FIG048677: hypothetical protein, phage tail fiber-like	1	1	1	16	126	199	15		371	371	371	GenBank:CDS:OL18-P2-3_S31_L001_NODE_3_length_214484_cov_37.5571_pilon:52123:52494___763
group_595		FIG00470236: hypothetical protein	1	1	1	16	125	199	16		317	317	317	GenBank:CDS:OL18-P2-3_S31_L001_NODE_3_length_214484_cov_37.5571_pilon:58324:58641___764
group_596		FIG00470962: hypothetical protein	1	1	1	16	124	199	17		224	224	224	GenBank:CDS:OL18-P2-3_S31_L001_NODE_3_length_214484_cov_37.5571_pilon:60157:60381___765
group_597		Anti-repressor protein	1	1	1	16	123	199	18		509	509	509	GenBank:CDS:OL18-P2-3_S31_L001_NODE_3_length_214484_cov_37.5571_pilon:60378:60887___766
group_598		RloG protein, putative	1	1	1	16	122	199	19		767	767	767	GenBank:CDS:OL18-P2-3_S31_L001_NODE_3_length_214484_cov_37.5571_pilon:61881:62648___767
group_599		emm-like protein	1	1	1	16	121	199	4		266	266	266	GenBank:CDS:OL18-P2-3_S31_L001_NODE_3_length_214484_cov_37.5571_pilon:65285:65551___768
group_6		Flagellin	1	1	1	2	1	145	1	Investigate	665	665	665	Flagellin___2087
group_600		Adenine-specific methyltransferase (EC 2.1.1.72)	1	1	1	16	577	199	3		755	755	755	GenBank:CDS:OL18-P2-3_S31_L001_NODE_3_length_214484_cov_37.5571_pilon:65529:66284___769
group_601		Putative DNA-binding protein	1	1	1	16	578	199	2		206	206	206	GenBank:CDS:OL18-P2-3_S31_L001_NODE_3_length_214484_cov_37.5571_pilon:66657:66863___770
group_602		Phage integrase family protein	1	1	1	16	579	199	1		1175	1175	1175	GenBank:CDS:OL18-P2-3_S31_L001_NODE_3_length_214484_cov_37.5571_pilon:66860:68035___771
group_603		Major outer membrane protein	1	1	1	16	602	95	1		1259	1259	1259	GenBank:CDS:OL18-P2-3_S31_L001_NODE_3_length_214484_cov_37.5571_pilon:92985:94244___796
group_604		Membrane protein	1	1	1	16	119	53	1		1418	1418	1418	GenBank:CDS:OL18-P2-3_S31_L001_NODE_3_length_214484_cov_37.5571_pilon:183313:184731___803
group_605		Putative isomerase	1	1	1	16	611	142	1		209	209	209	GenBank:CDS:OL18-P2-3_S31_L001_NODE_3_length_214484_cov_37.5571_pilon:96866:97075___806
group_606		G:T/U mismatch-specific uracil/thymine DNA-glycosylase (EC 3.2.2.27)	1	1	1	16	634	142	2		482	482	482	GenBank:CDS:OL18-P2-3_S31_L001_NODE_3_length_214484_cov_37.5571_pilon:97133:97615___807
group_607		FIG00471428: hypothetical protein	1	1	1	16	670	118	1		125	125	125	GenBank:CDS:OL18-P2-3_S31_L001_NODE_3_length_214484_cov_37.5571_pilon:146343:146468___844
group_608		Highly acidic protein	1	1	1	16	699	103	1		1628	1628	1628	GenBank:CDS:OL18-P2-3_S31_L001_NODE_3_length_214484_cov_37.5571_pilon:177090:178718___872
group_609		ADP-heptose--lipooligosaccharide heptosyltransferase II	1	1	1	16	10	191	9		959	959	959	GenBank:CDS:OL18-P2-3_S31_L001_NODE_3_length_214484_cov_37.5571_pilon:202871:203830___894
group_61		Cystathionine beta-lyase (EC 4.4.1.8)	1	1	1	15	471	66	1		1046	1046	1046	GenBank:CDS:OL18-P2-3_S31_L001_NODE_10_length_81425_cov_40.7978_pilon:53253:54299___1895
group_610		Beta-1,3-galactosyltransferase / Beta-1,4-galactosyltransferase	1	1	1	16	9	191	10		824	824	824	GenBank:CDS:OL18-P2-3_S31_L001_NODE_3_length_214484_cov_37.5571_pilon:203889:204713___895
group_611		Beta-1,3-galactosyltransferase / Beta-1,4-galactosyltransferase	1	1	1	16	8	191	8		395	395	395	GenBank:CDS:OL18-P2-3_S31_L001_NODE_3_length_214484_cov_37.5571_pilon:210213:210608___896
group_612		Beta-1,3-galactosyltransferase / Beta-1,4-galactosyltransferase	1	1	1	16	7	191	7		563	563	563	GenBank:CDS:OL18-P2-3_S31_L001_NODE_3_length_214484_cov_37.5571_pilon:210563:211126___897
group_613		Beta-1,3-galactosyltransferase / Beta-1,4-galactosyltransferase	1	1	1	16	6	191	6		1169	1169	1169	GenBank:CDS:OL18-P2-3_S31_L001_NODE_3_length_214484_cov_37.5571_pilon:211115:212284___898
group_614		Beta-1,3-galactosyltransferase / Beta-1,4-galactosyltransferase	1	1	1	16	5	191	5		1163	1163	1163	GenBank:CDS:OL18-P2-3_S31_L001_NODE_3_length_214484_cov_37.5571_pilon:213321:214484___899
group_615		Beta-1,4-N-acetylgalactosaminyltransferase (EC 2.4.1.-)	1	1	1	16	4	191	4		1610	1610	1610	GenBank:CDS:OL18-P2-3_S31_L001_NODE_3_length_214484_cov_37.5571_pilon:205543:207153___900
group_616		UDP-N-acetylglucosamine 2-epimerase (hydrolyzing) (EC 3.2.1.183)	1	1	1	16	3	191	3		1115	1115	1115	GenBank:CDS:OL18-P2-3_S31_L001_NODE_3_length_214484_cov_37.5571_pilon:207150:208265___901
group_617		N-acetylneuraminate synthase (EC 2.5.1.56)	1	1	1	16	2	191	2		1031	1031	1031	GenBank:CDS:OL18-P2-3_S31_L001_NODE_3_length_214484_cov_37.5571_pilon:208262:209293___902
group_618		CMP-N-acetylneuraminate-beta-galactosamide- alpha-2,3-sialyltransferase (EC 2.4.99.-)	1	1	1	16	1	191	1		884	884	884	GenBank:CDS:OL18-P2-3_S31_L001_NODE_3_length_214484_cov_37.5571_pilon:209274:210158___903
group_619		Predicted D-lactate dehydrogenase, Fe-S protein, FAD/FMN-containing	1	1	1	14	184	82	1		2771	2771	2771	GenBank:CDS:OL18-P2-3_S31_L001_NODE_4_length_182596_cov_45.0676_pilon:20751:23522___929
group_620		hypothetical protein	1	1	1	14	168	78	1		956	956	956	GenBank:CDS:OL18-P2-3_S31_L001_NODE_4_length_182596_cov_45.0676_pilon:36092:37048___946
group_621		hypothetical protein	1	1	1	14	69	111	1		2651	2651	2651	GenBank:CDS:OL18-P2-3_S31_L001_NODE_4_length_182596_cov_45.0676_pilon:103827:106478___956
group_622		hypothetical protein	1	1	1	14	70	79	1		1751	1751	1751	GenBank:CDS:OL18-P2-3_S31_L001_NODE_4_length_182596_cov_45.0676_pilon:156359:158110___958
group_623		Haemin uptake system outer membrane receptor	1	1	1	14	56	93	1		2129	2129	2129	GenBank:CDS:OL18-P2-3_S31_L001_NODE_4_length_182596_cov_45.0676_pilon:46914:49043___973
group_624		Putative periplasmic protein	1	1	1	14	140	14	1		416	416	416	GenBank:CDS:OL18-P2-3_S31_L001_NODE_4_length_182596_cov_45.0676_pilon:95786:96202___983
group_625		putative lipoprotein	1	1	1	14	28	64	1		599	599	599	GenBank:CDS:OL18-P2-3_S31_L001_NODE_4_length_182596_cov_45.0676_pilon:79921:80520___1013
group_626		Probable lipoprotein nlpC precursor	1	1	1	14	25	32	1		458	458	458	GenBank:CDS:OL18-P2-3_S31_L001_NODE_4_length_182596_cov_45.0676_pilon:82959:83417___1016
group_627		RepA protein homolog	1	1	1	14	11	34	1		152	152	152	GenBank:CDS:OL18-P2-3_S31_L001_NODE_4_length_182596_cov_45.0676_pilon:95568:95720___1028
group_628		FIG00545237: hypothetical protein	1	1	1	14	4	161	2		650	650	650	GenBank:CDS:OL18-P2-3_S31_L001_NODE_4_length_182596_cov_45.0676_pilon:103114:103764___1045
group_629		FIG00470143: hypothetical protein	1	1	1	14	3	161	1		1754	1754	1754	GenBank:CDS:OL18-P2-3_S31_L001_NODE_4_length_182596_cov_45.0676_pilon:106680:108434___1046
group_63		Methyltransferase (EC 2.1.1.-), possibly involved in O-methyl phosphoramidate capsule modification	1	1	1	15	261	178	1		455	455	455	GenBank:CDS:OL18-P2-3_S31_L001_NODE_10_length_81425_cov_40.7978_pilon:79711:80166___1922
group_630		Paralog of flagellar hook protein FlgE	1	1	1	14	133	21	1		2516	2516	2516	GenBank:CDS:OL18-P2-3_S31_L001_NODE_4_length_182596_cov_45.0676_pilon:140418:142934___1095
group_631		Putative acetyltransferase (EC 2.3.1.-)	1	1	1	13	63	181	5		428	428	428	GenBank:CDS:OL18-P2-3_S31_L001_NODE_5_length_154443_cov_39.9971_pilon:31198:31626___1161
group_632		Aspartate 1-decarboxylase (EC 4.1.1.11)	1	1	1	13	121	181	4		380	380	380	GenBank:CDS:OL18-P2-3_S31_L001_NODE_5_length_154443_cov_39.9971_pilon:31736:32116___1162
group_633		Pantoate--beta-alanine ligase (EC 6.3.2.1)	1	1	1	13	122	181	3		848	848	848	GenBank:CDS:OL18-P2-3_S31_L001_NODE_5_length_154443_cov_39.9971_pilon:32113:32961___1163
group_634		3-methyl-2-oxobutanoate hydroxymethyltransferase (EC 2.1.2.11)	1	1	1	13	123	181	2		824	824	824	GenBank:CDS:OL18-P2-3_S31_L001_NODE_5_length_154443_cov_39.9971_pilon:32972:33796___1164
group_635		Class D beta-lactamase (EC 3.5.2.6) => OXA-61 family	1	1	1	13	124	181	1		773	773	773	GenBank:CDS:OL18-P2-3_S31_L001_NODE_5_length_154443_cov_39.9971_pilon:34016:34789___1165
group_636		Pimeloyl-[acyl-carrier protein] methyl ester esterase BioG (EC 3.1.1.85)	1	1	1	13	116	112	1		611	611	611	GenBank:CDS:OL18-P2-3_S31_L001_NODE_5_length_154443_cov_39.9971_pilon:38303:38914___1171
group_637		Adenosylmethionine-8-amino-7-oxononanoate aminotransferase (EC 2.6.1.62)	1	1	1	13	130	39	1		1283	1283	1283	GenBank:CDS:OL18-P2-3_S31_L001_NODE_5_length_154443_cov_39.9971_pilon:40121:41404___1173
group_638		hypothetical protein	1	1	1	13	62	97	1		785	785	785	GenBank:CDS:OL18-P2-3_S31_L001_NODE_5_length_154443_cov_39.9971_pilon:107814:108599___1193
group_639		hypothetical protein	1	1	1	13	113	127	1		146	146	146	GenBank:CDS:OL18-P2-3_S31_L001_NODE_5_length_154443_cov_39.9971_pilon:144368:144514___1198
group_640		hypothetical protein	1	1	1	13	114	127	2		632	632	632	GenBank:CDS:OL18-P2-3_S31_L001_NODE_5_length_154443_cov_39.9971_pilon:148095:148727___1199
group_641		Orotidine 5'-phosphate decarboxylase (EC 4.1.1.23)	1	1	1	13	36	59	1		839	839	839	GenBank:CDS:OL18-P2-3_S31_L001_NODE_5_length_154443_cov_39.9971_pilon:108596:109435___1257
group_642		Putative integral membrane protein	1	1	1	13	3	158	1		227	227	227	GenBank:CDS:OL18-P2-3_S31_L001_NODE_5_length_154443_cov_39.9971_pilon:147859:148086___1286
group_643		FIG00638667: hypothetical protein	1	1	1	13	4	158	2		416	416	416	GenBank:CDS:OL18-P2-3_S31_L001_NODE_5_length_154443_cov_39.9971_pilon:148740:149156___1287
group_644		Capsular polysaccharide biosynthesis heptosyltransferase HddD	1	1	1	12	4	192	10		1448	1448	1448	GenBank:CDS:OL18-P2-3_S31_L001_NODE_6_length_140108_cov_35.5394_pilon:6708:8156___1294
group_645		Capsular polysaccharide biosynthesis heptosyltransferase HddD	1	1	1	12	5	192	9		404	404	404	GenBank:CDS:OL18-P2-3_S31_L001_NODE_6_length_140108_cov_35.5394_pilon:8225:8629___1295
group_646		Capsular polysaccharide biosynthesis heptosyltransferase HddD	1	1	1	12	6	192	8		1868	1868	1868	GenBank:CDS:OL18-P2-3_S31_L001_NODE_6_length_140108_cov_35.5394_pilon:19783:21651___1296
group_647		hypothetical protein	1	1	1	12	8	192	6		1136	1136	1136	GenBank:CDS:OL18-P2-3_S31_L001_NODE_6_length_140108_cov_35.5394_pilon:8623:9759___1304
group_648		hypothetical protein	1	1	1	12	9	192	5		1034	1034	1034	GenBank:CDS:OL18-P2-3_S31_L001_NODE_6_length_140108_cov_35.5394_pilon:9752:10786___1305
group_649		hypothetical protein	1	1	1	12	10	192	4		1781	1781	1781	GenBank:CDS:OL18-P2-3_S31_L001_NODE_6_length_140108_cov_35.5394_pilon:10905:12686___1306
group_650		hypothetical protein	1	1	1	12	11	192	3		626	626	626	GenBank:CDS:OL18-P2-3_S31_L001_NODE_6_length_140108_cov_35.5394_pilon:18305:18931___1307
group_651		hypothetical protein	1	1	1	12	12	192	2		317	317	317	GenBank:CDS:OL18-P2-3_S31_L001_NODE_6_length_140108_cov_35.5394_pilon:18918:19235___1308
group_652		hypothetical protein	1	1	1	12	13	192	1		4736	4736	4736	GenBank:CDS:OL18-P2-3_S31_L001_NODE_6_length_140108_cov_35.5394_pilon:22894:27630___1309
group_653		hypothetical protein	1	1	1	12	25	137	2		137	137	137	GenBank:CDS:OL18-P2-3_S31_L001_NODE_6_length_140108_cov_35.5394_pilon:106813:106950___1316
group_654		hypothetical protein	1	1	1	12	24	137	1		284	284	284	GenBank:CDS:OL18-P2-3_S31_L001_NODE_6_length_140108_cov_35.5394_pilon:107095:107379___1317
group_655		hypothetical protein	1	1	1	12	31	197	1		161	161	161	GenBank:CDS:OL18-P2-3_S31_L001_NODE_6_length_140108_cov_35.5394_pilon:132092:132253___1319
group_656		Nucleoside-diphosphate-sugar pyrophosphorylase involved in lipopolysaccharide biosynthesis/translation initiation factor 2B, gamma/epsilon subunits (eIF-2Bgamma/eIF-2Bepsilon)	1	1	1	12	32	197	2		722	722	722	GenBank:CDS:OL18-P2-3_S31_L001_NODE_6_length_140108_cov_35.5394_pilon:2717:3439___1320
group_657		Capsular polysaccharide biosynthesis protein	1	1	1	12	33	197	3		1523	1523	1523	GenBank:CDS:OL18-P2-3_S31_L001_NODE_6_length_140108_cov_35.5394_pilon:3436:4959___1321
group_658		Capsular polysaccharide biosynthesis protein	1	1	1	12	34	197	16		398	398	398	GenBank:CDS:OL18-P2-3_S31_L001_NODE_6_length_140108_cov_35.5394_pilon:4956:5354___1322
group_659		FIG00470126: hypothetical protein	1	1	1	12	35	197	15		149	149	149	GenBank:CDS:OL18-P2-3_S31_L001_NODE_6_length_140108_cov_35.5394_pilon:5473:5622___1323
group_660		FIG00470126: hypothetical protein	1	1	1	12	36	197	14		1037	1037	1037	GenBank:CDS:OL18-P2-3_S31_L001_NODE_6_length_140108_cov_35.5394_pilon:5645:6682___1324
group_661		D-glycero-D-manno-heptose 1-phosphate guanosyltransferase	1	1	1	12	37	197	13		665	665	665	GenBank:CDS:OL18-P2-3_S31_L001_NODE_6_length_140108_cov_35.5394_pilon:12779:13444___1325
group_662		Phosphoheptose isomerase 2 (EC 5.3.1.-)	1	1	1	12	38	197	12		605	605	605	GenBank:CDS:OL18-P2-3_S31_L001_NODE_6_length_140108_cov_35.5394_pilon:13432:14037___1326
group_663		D,D-heptose 7-phosphate kinase	1	1	1	12	39	197	11		1019	1019	1019	GenBank:CDS:OL18-P2-3_S31_L001_NODE_6_length_140108_cov_35.5394_pilon:14025:15044___1327
group_664		GDP-mannose 4,6-dehydratase (EC 4.2.1.47)	1	1	1	12	40	197	10		1031	1031	1031	GenBank:CDS:OL18-P2-3_S31_L001_NODE_6_length_140108_cov_35.5394_pilon:15041:16072___1328
group_665		GDP-L-fucose synthetase (EC 1.1.1.271)	1	1	1	12	41	197	9		1040	1040	1040	GenBank:CDS:OL18-P2-3_S31_L001_NODE_6_length_140108_cov_35.5394_pilon:16081:17121___1329
group_666		GDP-L-fucose synthetase (EC 1.1.1.271)	1	1	1	12	42	197	8		1187	1187	1187	GenBank:CDS:OL18-P2-3_S31_L001_NODE_6_length_140108_cov_35.5394_pilon:17114:18301___1330
group_667		dTDP-4-dehydrorhamnose 3,5-epimerase (EC 5.1.3.13)	1	1	1	12	43	197	7		545	545	545	GenBank:CDS:OL18-P2-3_S31_L001_NODE_6_length_140108_cov_35.5394_pilon:19238:19783___1331
group_668		conserved hypothetical protein	1	1	1	12	44	197	6		1274	1274	1274	GenBank:CDS:OL18-P2-3_S31_L001_NODE_6_length_140108_cov_35.5394_pilon:21635:22909___1332
group_669		CpsC	1	1	1	12	45	197	5		1157	1157	1157	CpsC___1333
group_670		Glycerol-3-phosphate cytidylyltransferase (EC 2.7.7.39)	1	1	1	12	46	197	4		389	389	389	GenBank:CDS:OL18-P2-3_S31_L001_NODE_6_length_140108_cov_35.5394_pilon:28812:29201___1334
group_671		Capsular polysaccharide ABC transporter, permease protein KpsM	1	1	1	12	2	9	1		782	782	782	GenBank:CDS:OL18-P2-3_S31_L001_NODE_6_length_140108_cov_35.5394_pilon:33595:34377___1339
group_672		ATP/GTP-binding protein	1	1	1	12	65	65	1		1766	1766	1766	GenBank:CDS:OL18-P2-3_S31_L001_NODE_6_length_140108_cov_35.5394_pilon:129161:130927___1342
group_673		Putative periplasmic protein	1	1	1	12	72	109	1		314	314	314	GenBank:CDS:OL18-P2-3_S31_L001_NODE_6_length_140108_cov_35.5394_pilon:40520:40834___1348
group_674		Membrane protein	1	1	1	12	1	30	1		896	896	896	GenBank:CDS:OL18-P2-3_S31_L001_NODE_6_length_140108_cov_35.5394_pilon:122366:123262___1375
group_675		C4-dicarboxylate anaerobic carrier, putative	1	1	1	12	132	16	1		185	185	185	GenBank:CDS:OL18-P2-3_S31_L001_NODE_6_length_140108_cov_35.5394_pilon:107351:107536___1419
group_676		Transcriptional regulator, HxlR family	1	1	1	12	161	193	1		332	332	332	GenBank:CDS:OL18-P2-3_S31_L001_NODE_6_length_140108_cov_35.5394_pilon:136462:136794___1436
group_677		Homolog of BLC protein	1	1	1	12	160	193	2		449	449	449	GenBank:CDS:OL18-P2-3_S31_L001_NODE_6_length_140108_cov_35.5394_pilon:124308:124757___1437
group_678		Cinnamyl alcohol dehydrogenase/reductase (EC 1.1.1.195) @ Alcohol dehydrogenase (EC 1.1.1.1)	1	1	1	12	159	193	3		1076	1076	1076	GenBank:CDS:OL18-P2-3_S31_L001_NODE_6_length_140108_cov_35.5394_pilon:124759:125835___1438
group_679		Type I restriction-modification system, restriction subunit R (EC 3.1.21.3)	1	1	1	12	158	193	4		3095	3095	3095	GenBank:CDS:OL18-P2-3_S31_L001_NODE_6_length_140108_cov_35.5394_pilon:126063:129158___1439
group_680		Type I restriction-modification system, specificity subunit S	1	1	1	12	157	193	5		1142	1142	1142	GenBank:CDS:OL18-P2-3_S31_L001_NODE_6_length_140108_cov_35.5394_pilon:130938:132080___1440
group_681		Predicted transcriptional regulator containing an HTH domain and an uncharacterized domain shared with the mammalian protein Schlafen	1	1	1	12	156	193	6		1451	1451	1451	GenBank:CDS:OL18-P2-3_S31_L001_NODE_6_length_140108_cov_35.5394_pilon:132299:133750___1441
group_682		Type I restriction-modification system, DNA-methyltransferase subunit M (EC 2.1.1.72)	1	1	1	12	155	193	7		1502	1502	1502	GenBank:CDS:OL18-P2-3_S31_L001_NODE_6_length_140108_cov_35.5394_pilon:133762:135264___1442
group_683		Rrf2-linked NADH-flavin reductase	1	1	1	12	154	193	11		635	635	635	GenBank:CDS:OL18-P2-3_S31_L001_NODE_6_length_140108_cov_35.5394_pilon:135634:136269___1444
group_684		Uncharacterized membrane protein, YraQ family	1	1	1	12	153	193	10		173	173	173	GenBank:CDS:OL18-P2-3_S31_L001_NODE_6_length_140108_cov_35.5394_pilon:136879:137052___1445
group_685		Uncharacterized membrane protein, YraQ family	1	1	1	12	152	193	9		641	641	641	GenBank:CDS:OL18-P2-3_S31_L001_NODE_6_length_140108_cov_35.5394_pilon:137184:137825___1446
group_686		Arsenical resistance operon repressor	1	1	1	12	151	193	8		323	323	323	GenBank:CDS:OL18-P2-3_S31_L001_NODE_6_length_140108_cov_35.5394_pilon:137835:138158___1447
group_687		hypothetical protein	1	1	1	16	540	136	1		428	428	428	GenBank:CDS:OL18-P2-3_S31_L001_NODE_7_length_132517_cov_32.8799_pilon:71369:71797___1458
group_688		hypothetical protein	1	1	1	16	541	136	2		2159	2159	2159	GenBank:CDS:OL18-P2-3_S31_L001_NODE_7_length_132517_cov_32.8799_pilon:79689:81848___1459
group_689		hypothetical protein	1	1	1	16	539	140	1		524	524	524	GenBank:CDS:OL18-P2-3_S31_L001_NODE_7_length_132517_cov_32.8799_pilon:110752:111276___1463
group_690		hypothetical protein	1	1	1	16	538	140	2		755	755	755	GenBank:CDS:OL18-P2-3_S31_L001_NODE_7_length_132517_cov_32.8799_pilon:111292:112047___1464
group_691		hypothetical protein	1	1	1	16	547	27	1		941	941	941	GenBank:CDS:OL18-P2-3_S31_L001_NODE_7_length_132517_cov_32.8799_pilon:131576:132517___1466
group_692		Small hydrophobic protein	1	1	1	16	463	7	1		224	224	224	GenBank:CDS:OL18-P2-3_S31_L001_NODE_7_length_132517_cov_32.8799_pilon:109317:109541___1509
group_693		Flagellar hook-associated protein FlgL	1	1	1	16	519	13	1		2252	2252	2252	GenBank:CDS:OL18-P2-3_S31_L001_NODE_7_length_132517_cov_32.8799_pilon:52286:54538___1526
group_694		Putative arylsulfate sulfotransferase (EC 2.8.2.22)	1	1	1	16	401	177	3		170	170	170	GenBank:CDS:OL18-P2-3_S31_L001_NODE_7_length_132517_cov_32.8799_pilon:64585:64755___1537
group_695		Putative arylsulfate sulfotransferase (EC 2.8.2.22)	1	1	1	16	402	177	4		365	365	365	GenBank:CDS:OL18-P2-3_S31_L001_NODE_7_length_132517_cov_32.8799_pilon:64850:65215___1538
group_696		Putative arylsulfate sulfotransferase (EC 2.8.2.22)	1	1	1	16	403	177	2		131	131	131	GenBank:CDS:OL18-P2-3_S31_L001_NODE_7_length_132517_cov_32.8799_pilon:65606:65737___1540
group_697		Inner membrane thiol:disulfide oxidoreductase, DsbB-like	1	1	1	16	404	177	1		785	785	785	GenBank:CDS:OL18-P2-3_S31_L001_NODE_7_length_132517_cov_32.8799_pilon:66057:66842___1543
group_698		Probable lipoprotein Cj0818-related protein	1	1	1	16	486	153	1		227	227	227	GenBank:CDS:OL18-P2-3_S31_L001_NODE_7_length_132517_cov_32.8799_pilon:109567:109794___1580
group_699		ABC transporter, substrate-binding protein (cluster 3, basic aa/glutamine/opines)	1	1	1	16	487	153	2		770	770	770	GenBank:CDS:OL18-P2-3_S31_L001_NODE_7_length_132517_cov_32.8799_pilon:109887:110657___1581
group_700		MBL-fold metallo-hydrolase superfamily	1	1	1	16	493	120	1		596	596	596	GenBank:CDS:OL18-P2-3_S31_L001_NODE_7_length_132517_cov_32.8799_pilon:116021:116617___1587
group_701		hypothetical protein	1	1	1	11	118	144	2		788	788	788	GenBank:CDS:OL18-P2-3_S31_L001_NODE_8_length_101686_cov_42.7789_pilon:25411:26199___1610
group_702		hypothetical protein	1	1	1	11	119	144	1		416	416	416	GenBank:CDS:OL18-P2-3_S31_L001_NODE_8_length_101686_cov_42.7789_pilon:26292:26708___1611
group_703		hypothetical protein	1	1	1	11	87	28	1		689	689	689	GenBank:CDS:OL18-P2-3_S31_L001_NODE_8_length_101686_cov_42.7789_pilon:79931:80620___1614
group_704		Putative type IIS restriction /modification enzyme, N-terminal half	1	1	1	11	71	157	2		1163	1163	1163	GenBank:CDS:OL18-P2-3_S31_L001_NODE_8_length_101686_cov_42.7789_pilon:4089:5252___1617
group_705		Integral membrane protein	1	1	1	11	73	157	1		1817	1817	1817	GenBank:CDS:OL18-P2-3_S31_L001_NODE_8_length_101686_cov_42.7789_pilon:5252:7069___1618
group_706		Hemerythrin domain protein	1	1	1	11	102	166	1		350	350	350	GenBank:CDS:OL18-P2-3_S31_L001_NODE_8_length_101686_cov_42.7789_pilon:38429:38779___1632
group_707		Hemerythrin domain protein	1	1	1	11	101	166	3		296	296	296	GenBank:CDS:OL18-P2-3_S31_L001_NODE_8_length_101686_cov_42.7789_pilon:38755:39051___1633
group_708		C4-dicarboxylate transporter	1	1	1	11	110	166	2		149	149	149	GenBank:CDS:OL18-P2-3_S31_L001_NODE_8_length_101686_cov_42.7789_pilon:22110:22259___1634
group_709		Predicted Rossmann fold nucleotide-binding protein, possible lysine decarboxylase	1	1	1	11	107	171	3		605	605	605	GenBank:CDS:OL18-P2-3_S31_L001_NODE_8_length_101686_cov_42.7789_pilon:24685:25290___1640
group_710		FIG00973752: TolA-like membrane protein	1	1	1	11	106	171	2		602	602	602	GenBank:CDS:OL18-P2-3_S31_L001_NODE_8_length_101686_cov_42.7789_pilon:27394:27996___1641
group_711		Bacteriocin resistance protein
group_712		Bacterial ribosome SSU maturation protein RimP	1	1	1	11	96	128	1		422	422	422	GenBank:CDS:OL18-P2-3_S31_L001_NODE_8_length_101686_cov_42.7789_pilon:94974:95396___1710
group_713		McrBC restriction endonuclease system, McrB subunit, putative	1	1	1	11	95	128	2		1988	1988	1988	GenBank:CDS:OL18-P2-3_S31_L001_NODE_8_length_101686_cov_42.7789_pilon:95501:97489___1711
group_714		hypothetical protein	1	1	1	10	8	148	2		218	218	218	GenBank:CDS:OL18-P2-3_S31_L001_NODE_9_length_94923_cov_39.2393_pilon:18532:18750___1728
group_715		hypothetical protein	1	1	1	10	9	148	1		362	362	362	GenBank:CDS:OL18-P2-3_S31_L001_NODE_9_length_94923_cov_39.2393_pilon:18860:19222___1729
group_716		hypothetical protein	1	1	1	10	27	180	1		317	317	317	GenBank:CDS:OL18-P2-3_S31_L001_NODE_9_length_94923_cov_39.2393_pilon:62070:62387___1734
group_717		hypothetical protein	1	1	1	10	28	180	2		194	194	194	GenBank:CDS:OL18-P2-3_S31_L001_NODE_9_length_94923_cov_39.2393_pilon:62504:62698___1735
group_718		hypothetical protein	1	1	1	10	29	180	3		161	161	161	GenBank:CDS:OL18-P2-3_S31_L001_NODE_9_length_94923_cov_39.2393_pilon:62785:62946___1736
group_719		hypothetical protein	1	1	1	10	30	180	5		185	185	185	GenBank:CDS:OL18-P2-3_S31_L001_NODE_9_length_94923_cov_39.2393_pilon:63132:63317___1738
group_720		hypothetical protein	1	1	1	10	31	180	4		299	299	299	GenBank:CDS:OL18-P2-3_S31_L001_NODE_9_length_94923_cov_39.2393_pilon:63911:64210___1739
group_721		hypothetical protein	1	1	1	10	35	73	1		554	554	554	GenBank:CDS:OL18-P2-3_S31_L001_NODE_9_length_94923_cov_39.2393_pilon:83905:84459___1743
group_722		Putative lipoprotein of ferric iron transporter system	1	1	1	10	72	187	1		125	125	125	GenBank:CDS:OL18-P2-3_S31_L001_NODE_9_length_94923_cov_39.2393_pilon:23991:24116___1773
group_723		Putative lipoprotein, similar to CjrA of Escherichia coli O164	1	1	1	10	71	187	2		851	851	851	GenBank:CDS:OL18-P2-3_S31_L001_NODE_9_length_94923_cov_39.2393_pilon:24344:25195___1774
group_724		Putative outer membrane siderophore receptor	1	1	1	10	70	187	3		2267	2267	2267	GenBank:CDS:OL18-P2-3_S31_L001_NODE_9_length_94923_cov_39.2393_pilon:25192:27459___1775
group_725		Ferric siderophore transport system, biopolymer transport protein ExbB	1	1	1	10	69	187	4		761	761	761	GenBank:CDS:OL18-P2-3_S31_L001_NODE_9_length_94923_cov_39.2393_pilon:27471:28232___1776
group_726		Ferric siderophore transport system, biopolymer transport protein ExbD	1	1	1	10	68	187	5		410	410	410	GenBank:CDS:OL18-P2-3_S31_L001_NODE_9_length_94923_cov_39.2393_pilon:28219:28629___1777
group_727		putative TonB-dependent receptor	1	1	1	10	73	187	6		746	746	746	GenBank:CDS:OL18-P2-3_S31_L001_NODE_9_length_94923_cov_39.2393_pilon:28631:29377___1778
group_728		Putative secreted serine protease (EC 3.4.21.-)	1	1	1	15	447	125	1		1133	1133	1133	GenBank:CDS:OL18-P2-3_S31_L001_NODE_10_length_81425_cov_40.7978_pilon:23707:24840___1869
group_729		Putative secreted serine protease (EC 3.4.21.-)	1	1	1	15	448	125	2		1970	1970	1970	GenBank:CDS:OL18-P2-3_S31_L001_NODE_10_length_81425_cov_40.7978_pilon:24863:26833___1870
group_730		Predicted hydrolase of the alpha/beta superfamily	1	1	1	15	459	6	1		809	809	809	GenBank:CDS:OL18-P2-3_S31_L001_NODE_10_length_81425_cov_40.7978_pilon:39864:40673___1881
group_731		MmgE/PrpD family protein, putative	1	1	1	15	473	5	1		776	776	776	GenBank:CDS:OL18-P2-3_S31_L001_NODE_10_length_81425_cov_40.7978_pilon:55685:56461___1897
group_732		Capsular polysaccharide export system protein KpsC	1	1	1	15	495	139	2		2069	2069	2069	GenBank:CDS:OL18-P2-3_S31_L001_NODE_10_length_81425_cov_40.7978_pilon:72300:74369___1915
group_733		Adenylylsulfate kinase (EC 2.7.1.25)	1	1	1	15	496	139	1		512	512	512	GenBank:CDS:OL18-P2-3_S31_L001_NODE_10_length_81425_cov_40.7978_pilon:74366:74878___1916
group_734		Capsular polysaccharide biosynthesis heptosyltransferase HddD	1	1	1	15	260	178	2		329	329	329	GenBank:CDS:OL18-P2-3_S31_L001_NODE_10_length_81425_cov_40.7978_pilon:80233:80562___1923
group_735		Capsular polysaccharide biosynthesis heptosyltransferase HddD	1	1	1	15	259	178	4		236	236	236	GenBank:CDS:OL18-P2-3_S31_L001_NODE_10_length_81425_cov_40.7978_pilon:80694:80930___1924
group_736		hypothetical protein	1	1	1	15	271	202	1		698	698	698	GenBank:CDS:OL18-P2-3_S31_L001_NODE_11_length_81349_cov_35.7706_pilon:172:870___1931
group_737		hypothetical protein	1	1	1	15	272	202	2		674	674	674	GenBank:CDS:OL18-P2-3_S31_L001_NODE_11_length_81349_cov_35.7706_pilon:870:1544___1932
group_738		hypothetical protein	1	1	1	15	273	202	31		191	191	191	GenBank:CDS:OL18-P2-3_S31_L001_NODE_11_length_81349_cov_35.7706_pilon:4963:5154___1933
group_739		hypothetical protein	1	1	1	15	274	202	30		185	185	185	GenBank:CDS:OL18-P2-3_S31_L001_NODE_11_length_81349_cov_35.7706_pilon:5151:5336___1934
group_740		hypothetical protein	1	1	1	15	275	202	29		341	341	341	GenBank:CDS:OL18-P2-3_S31_L001_NODE_11_length_81349_cov_35.7706_pilon:5395:5736___1935
group_741		hypothetical protein	1	1	1	15	276	202	28		962	962	962	GenBank:CDS:OL18-P2-3_S31_L001_NODE_11_length_81349_cov_35.7706_pilon:6387:7349___1936
group_742		hypothetical protein	1	1	1	15	277	202	27		269	269	269	GenBank:CDS:OL18-P2-3_S31_L001_NODE_11_length_81349_cov_35.7706_pilon:7346:7615___1937
group_743		hypothetical protein	1	1	1	15	278	202	26		692	692	692	GenBank:CDS:OL18-P2-3_S31_L001_NODE_11_length_81349_cov_35.7706_pilon:7615:8307___1938
group_744		hypothetical protein	1	1	1	15	279	202	25		449	449	449	GenBank:CDS:OL18-P2-3_S31_L001_NODE_11_length_81349_cov_35.7706_pilon:8304:8753___1939
group_745		hypothetical protein	1	1	1	15	280	202	24		275	275	275	GenBank:CDS:OL18-P2-3_S31_L001_NODE_11_length_81349_cov_35.7706_pilon:8800:9075___1940
group_746		hypothetical protein	1	1	1	15	281	202	23		206	206	206	GenBank:CDS:OL18-P2-3_S31_L001_NODE_11_length_81349_cov_35.7706_pilon:10238:10444___1941
group_747		hypothetical protein	1	1	1	15	282	202	22		599	599	599	GenBank:CDS:OL18-P2-3_S31_L001_NODE_11_length_81349_cov_35.7706_pilon:17132:17731___1942
group_748		hypothetical protein	1	1	1	15	283	202	21		458	458	458	GenBank:CDS:OL18-P2-3_S31_L001_NODE_11_length_81349_cov_35.7706_pilon:17724:18182___1943
group_749		hypothetical protein	1	1	1	15	284	202	20		977	977	977	GenBank:CDS:OL18-P2-3_S31_L001_NODE_11_length_81349_cov_35.7706_pilon:18298:19275___1944
group_750		hypothetical protein	1	1	1	15	285	202	19		527	527	527	GenBank:CDS:OL18-P2-3_S31_L001_NODE_11_length_81349_cov_35.7706_pilon:19278:19805___1945
group_751		hypothetical protein	1	1	1	15	286	202	18		815	815	815	GenBank:CDS:OL18-P2-3_S31_L001_NODE_11_length_81349_cov_35.7706_pilon:19808:20623___1946
group_752		hypothetical protein	1	1	1	15	287	202	17		434	434	434	GenBank:CDS:OL18-P2-3_S31_L001_NODE_11_length_81349_cov_35.7706_pilon:20625:21059___1947
group_753		hypothetical protein	1	1	1	15	288	202	16		389	389	389	GenBank:CDS:OL18-P2-3_S31_L001_NODE_11_length_81349_cov_35.7706_pilon:21208:21597___1948
group_754		hypothetical protein	1	1	1	15	289	202	15		341	341	341	GenBank:CDS:OL18-P2-3_S31_L001_NODE_11_length_81349_cov_35.7706_pilon:21608:21949___1949
group_755		hypothetical protein	1	1	1	15	290	202	14		122	122	122	GenBank:CDS:OL18-P2-3_S31_L001_NODE_11_length_81349_cov_35.7706_pilon:22181:22303___1950
group_756		hypothetical protein	1	1	1	15	291	202	13		314	314	314	GenBank:CDS:OL18-P2-3_S31_L001_NODE_11_length_81349_cov_35.7706_pilon:22306:22620___1951
group_757		hypothetical protein	1	1	1	15	292	202	12		191	191	191	GenBank:CDS:OL18-P2-3_S31_L001_NODE_11_length_81349_cov_35.7706_pilon:23261:23452___1952
group_758		hypothetical protein	1	1	1	15	293	202	11		1166	1166	1166	GenBank:CDS:OL18-P2-3_S31_L001_NODE_11_length_81349_cov_35.7706_pilon:23736:24902___1953
group_759		hypothetical protein	1	1	1	15	294	202	10		506	506	506	GenBank:CDS:OL18-P2-3_S31_L001_NODE_11_length_81349_cov_35.7706_pilon:26575:27081___1954
group_760		hypothetical protein	1	1	1	15	295	202	9		371	371	371	GenBank:CDS:OL18-P2-3_S31_L001_NODE_11_length_81349_cov_35.7706_pilon:27078:27449___1955
group_761		hypothetical protein	1	1	1	15	296	202	8		1007	1007	1007	GenBank:CDS:OL18-P2-3_S31_L001_NODE_11_length_81349_cov_35.7706_pilon:27549:28556___1956
group_762		hypothetical protein	1	1	1	15	297	202	7		239	239	239	GenBank:CDS:OL18-P2-3_S31_L001_NODE_11_length_81349_cov_35.7706_pilon:30457:30696___1957
group_763		hypothetical protein	1	1	1	15	298	202	6		305	305	305	GenBank:CDS:OL18-P2-3_S31_L001_NODE_11_length_81349_cov_35.7706_pilon:30808:31113___1958
group_764		hypothetical protein	1	1	1	15	299	202	5		287	287	287	GenBank:CDS:OL18-P2-3_S31_L001_NODE_11_length_81349_cov_35.7706_pilon:34817:35104___1959
group_765		hypothetical protein	1	1	1	15	300	202	4		194	194	194	GenBank:CDS:OL18-P2-3_S31_L001_NODE_11_length_81349_cov_35.7706_pilon:35184:35378___1960
group_766		hypothetical protein	1	1	1	15	301	202	3		320	320	320	GenBank:CDS:OL18-P2-3_S31_L001_NODE_11_length_81349_cov_35.7706_pilon:35388:35708___1961
group_767		hypothetical protein	1	1	1	15	342	200	1		383	383	383	GenBank:CDS:OL18-P2-3_S31_L001_NODE_11_length_81349_cov_35.7706_pilon:78881:79264___1967
group_768		FIG00470129: hypothetical protein	1	1	1	15	343	200	2		200	200	200	GenBank:CDS:OL18-P2-3_S31_L001_NODE_11_length_81349_cov_35.7706_pilon:1694:1894___1968
group_769		bacteriophage DNA transposition protein A, putative	1	1	1	15	344	200	3		2075	2075	2075	GenBank:CDS:OL18-P2-3_S31_L001_NODE_11_length_81349_cov_35.7706_pilon:1891:3966___1969
group_770		Replication initiation ATPase
group_771		host-nuclease inhibitor protein Gam, putative	1	1	1	15	346	200	5		485	485	485	GenBank:CDS:OL18-P2-3_S31_L001_NODE_11_length_81349_cov_35.7706_pilon:5843:6328___1971
group_772		Endonuclease I precursor (EC 3.1.21.1)	1	1	1	15	347	200	6		671	671	671	GenBank:CDS:OL18-P2-3_S31_L001_NODE_11_length_81349_cov_35.7706_pilon:9067:9738___1972
group_773		Putative DNA-binding protein	1	1	1	15	348	200	7		284	284	284	GenBank:CDS:OL18-P2-3_S31_L001_NODE_11_length_81349_cov_35.7706_pilon:9832:10116___1973
group_774		Transcription-repair coupling factor	1	1	1	15	349	200	8		791	791	791	GenBank:CDS:OL18-P2-3_S31_L001_NODE_11_length_81349_cov_35.7706_pilon:10431:11222___1974
group_775		putative regulator of late gene expression	1	1	1	15	350	200	9		977	977	977	GenBank:CDS:OL18-P2-3_S31_L001_NODE_11_length_81349_cov_35.7706_pilon:11187:12164___1975
group_776		tail protein X, putative	1	1	1	15	351	200	10		191	191	191	GenBank:CDS:OL18-P2-3_S31_L001_NODE_11_length_81349_cov_35.7706_pilon:12158:12349___1976
group_777		Putative phage tail protein	1	1	1	15	352	200	11		374	374	374	GenBank:CDS:OL18-P2-3_S31_L001_NODE_11_length_81349_cov_35.7706_pilon:12342:12716___1977
group_778		Putative phage tail protein	1	1	1	15	353	200	12		620	620	620	GenBank:CDS:OL18-P2-3_S31_L001_NODE_11_length_81349_cov_35.7706_pilon:24899:25519___1978
group_779		Phage (Mu-like) virion morphogenesis protein	1	1	1	15	354	200	13		1238	1238	1238	GenBank:CDS:OL18-P2-3_S31_L001_NODE_11_length_81349_cov_35.7706_pilon:12842:14080___1979
group_780		Mu-like prophage FluMu protein gp29	1	1	1	15	355	200	24		1370	1370	1370	GenBank:CDS:OL18-P2-3_S31_L001_NODE_11_length_81349_cov_35.7706_pilon:14082:15452___1980
group_781		phage uncharacterized protein	1	1	1	15	356	200	23		1670	1670	1670	GenBank:CDS:OL18-P2-3_S31_L001_NODE_11_length_81349_cov_35.7706_pilon:15462:17132___1981
group_782		putative lipoprotein	1	1	1	15	357	200	22		248	248	248	GenBank:CDS:OL18-P2-3_S31_L001_NODE_11_length_81349_cov_35.7706_pilon:21946:22194___1982
group_783		Baseplate assembly protein V	1	1	1	15	358	200	21		632	632	632	GenBank:CDS:OL18-P2-3_S31_L001_NODE_11_length_81349_cov_35.7706_pilon:22620:23252___1983
group_784		baseplate assembly protein W, putative	1	1	1	15	359	200	20		290	290	290	GenBank:CDS:OL18-P2-3_S31_L001_NODE_11_length_81349_cov_35.7706_pilon:23449:23739___1984
group_785		tail fiber protein H, putative	1	1	1	15	360	200	19		1031	1031	1031	GenBank:CDS:OL18-P2-3_S31_L001_NODE_11_length_81349_cov_35.7706_pilon:25519:26550___1985
group_786		major tail sheath protein	1	1	1	15	361	200	18		1193	1193	1193	GenBank:CDS:OL18-P2-3_S31_L001_NODE_11_length_81349_cov_35.7706_pilon:28575:29768___1986
group_787		phage major tail tube protein, putative	1	1	1	15	362	200	17		509	509	509	GenBank:CDS:OL18-P2-3_S31_L001_NODE_11_length_81349_cov_35.7706_pilon:29795:30304___1987
group_788		Phage tail length tape-measure protein	1	1	1	15	363	200	16		2222	2222	2222	GenBank:CDS:OL18-P2-3_S31_L001_NODE_11_length_81349_cov_35.7706_pilon:31155:33377___1988
group_789		phage virion morphogenesis protein, putative	1	1	1	15	364	200	15		488	488	488	GenBank:CDS:OL18-P2-3_S31_L001_NODE_11_length_81349_cov_35.7706_pilon:33381:33869___1989
group_790		DNA adenine methylase (EC 2.1.1.72)	1	1	1	15	365	200	14		815	815	815	GenBank:CDS:OL18-P2-3_S31_L001_NODE_11_length_81349_cov_35.7706_pilon:33974:34789___1990
group_791		FIG00471396: hypothetical protein	1	1	1	15	341	74	1		1697	1697	1697	GenBank:CDS:OL18-P2-3_S31_L001_NODE_11_length_81349_cov_35.7706_pilon:36486:38183___1992
group_792		Histidyl-tRNA synthetase (EC 6.1.1.21)	1	1	1	15	315	63	1		1226	1226	1226	GenBank:CDS:OL18-P2-3_S31_L001_NODE_11_length_81349_cov_35.7706_pilon:65380:66606___2020
group_793		Heat-inducible transcription repressor HrcA	1	1	1	15	270	183	1		791	791	791	GenBank:CDS:OL18-P2-3_S31_L001_NODE_11_length_81349_cov_35.7706_pilon:74581:75372___2027
group_794		Ferric receptor CfrA	1	1	1	15	269	183	5		2090	2090	2090	GenBank:CDS:OL18-P2-3_S31_L001_NODE_11_length_81349_cov_35.7706_pilon:75675:77765___2028
group_795		putative TonB-dependent receptor	1	1	1	15	268	183	4		698	698	698	GenBank:CDS:OL18-P2-3_S31_L001_NODE_11_length_81349_cov_35.7706_pilon:78091:78789___2029
group_796		ISCco1, transposase orfB	1	1	1	15	267	183	3		143	143	143	GenBank:CDS:OL18-P2-3_S31_L001_NODE_11_length_81349_cov_35.7706_pilon:79291:79434___2030
group_797		ISCco1, transposase orfB	1	1	1	15	266	183	2		263	263	263	GenBank:CDS:OL18-P2-3_S31_L001_NODE_11_length_81349_cov_35.7706_pilon:79439:79702___2031
group_798		hypothetical protein	1	1	1	9	19	182	1		719	719	719	GenBank:CDS:OL18-P2-3_S31_L001_NODE_12_length_13873_cov_41.2848_pilon:3977:4696___2041
group_799		hypothetical protein	1	1	1	9	20	182	2		707	707	707	GenBank:CDS:OL18-P2-3_S31_L001_NODE_12_length_13873_cov_41.2848_pilon:4693:5400___2042
group_8		Flagellin	1	1	1	8	1				317	317	317	Flagellin.CDS___2081
group_800		hypothetical protein	1	1	1	9	18	182	3		1007	1007	1007	GenBank:CDS:OL18-P2-3_S31_L001_NODE_12_length_13873_cov_41.2848_pilon:5393:6400___2043
group_801		hypothetical protein	1	1	1	9	17	182	4		674	674	674	GenBank:CDS:OL18-P2-3_S31_L001_NODE_12_length_13873_cov_41.2848_pilon:7526:8200___2044
group_802		Legionaminic acid biosynthesis protein PtmG	1	1	1	9	16	182	5		1121	1121	1121	GenBank:CDS:OL18-P2-3_S31_L001_NODE_12_length_13873_cov_41.2848_pilon:6387:7508___2045
group_803		Glutamine--fructose-6-phosphate transaminase (isomerizing), glutaminase subunit (EC 2.6.1.16)	1	1	1	9	3				770	770	770	GenBank:CDS:OL18-P2-3_S31_L001_NODE_12_length_13873_cov_41.2848_pilon:13027:13797___2051
group_804		Motility accessory factor	1	1	1	7	3	22	1		1667	1667	1667	GenBank:CDS:OL18-P2-3_S31_L001_NODE_14_length_3727_cov_20.0027_pilon:1:1668___2062
group_823		Beta-1,4-galactosyltransferase	1	1	1						773	773	773		Beta-1,4-galactosyltransferase___2297
group_9		Flagellin	1	1	1	3	1	149	1	Investigate	317	317	317	Flagellin___2106
group_907		Glycosyltransferase	1	1	1	12	55	196	3		2000	2000	2000		Glycosyltransferase___3067

## Sheet: G2008b distinct genes
Gene	Non-unique Gene name	Annotation	No. isolates	No. sequences	Avg sequences per isolate	Genome Fragment	Order within Fragment	Accessory Fragment	Accessory Order with Fragment	QC	Min group size nuc	Max group size nuc	Avg group size nuc	OL18-P2-3.gbk	OL27-P1-3.gbk
group_4		Methyl-accepting chemotaxis signal transduction protein	1	1	1	11	91	98	1		1073	1073	1073		GenBank:CDS:OL27-P1-3_S35_L001_NODE_9_length_63985_cov_67.7804_pilon:1:1074___3484
group_54		Hemerythrin domain protein	1	1	1	10	61	90	1		212	212	212		GenBank:CDS:OL27-P1-3_S35_L001_NODE_11_length_44728_cov_60.7754_pilon:30055:30267___3665
group_65		Motility accessory factor	1	1	1	9	1	135	1		959	959	959		GenBank:CDS:OL27-P1-3_S35_L001_NODE_16_length_11436_cov_57.3246_pilon:10477:11436___3856
group_805		hypothetical protein	1	1	1	16	277	141	1		728	728	728		GenBank:CDS:OL27-P1-3_S35_L001_NODE_1_length_340155_cov_52.9572_pilon:5867:6595___2118
group_806		hypothetical protein	1	1	1	16	276	141	2		464	464	464		GenBank:CDS:OL27-P1-3_S35_L001_NODE_1_length_340155_cov_52.9572_pilon:6618:7082___2119
group_807		hypothetical protein	1	1	1	16	303	10	1		320	320	320		GenBank:CDS:OL27-P1-3_S35_L001_NODE_1_length_340155_cov_52.9572_pilon:69596:69916___2124
group_808		hypothetical protein	1	1	1	16	307	106	1		317	317	317		GenBank:CDS:OL27-P1-3_S35_L001_NODE_1_length_340155_cov_52.9572_pilon:71576:71893___2126
group_809		hypothetical protein	1	1	1	16	312	38	1		1115	1115	1115		GenBank:CDS:OL27-P1-3_S35_L001_NODE_1_length_340155_cov_52.9572_pilon:158605:159720___2131
group_810		GDP-4-amino-4,6-dideoxy-alpha-D- acetylglucosamine N-acetyltransferase	1	1	1	16	239	43	1		791	791	791		GenBank:CDS:OL27-P1-3_S35_L001_NODE_1_length_340155_cov_52.9572_pilon:11487:12278___2142
group_811		Major outer membrane protein	1	1	1	16	120	3	1		1277	1277	1277		GenBank:CDS:OL27-P1-3_S35_L001_NODE_1_length_340155_cov_52.9572_pilon:50165:51442___2187
group_812		Membrane protein	1	1	1	16	609	121	1		1409	1409	1409		GenBank:CDS:OL27-P1-3_S35_L001_NODE_1_length_340155_cov_52.9572_pilon:140426:141835___2194
group_813		G:T/U mismatch-specific uracil/thymine DNA-glycosylase (EC 3.2.2.27)	1	1	1	16	633	61	1		482	482	482		GenBank:CDS:OL27-P1-3_S35_L001_NODE_1_length_340155_cov_52.9572_pilon:54106:54588___2201
group_814		Hemerythrin domain protein	1	1	1	16	659	133	1		347	347	347		GenBank:CDS:OL27-P1-3_S35_L001_NODE_1_length_340155_cov_52.9572_pilon:339560:339907___2228
group_815		Hemerythrin domain protein	1	1	1	16	658	133	2		251	251	251		GenBank:CDS:OL27-P1-3_S35_L001_NODE_1_length_340155_cov_52.9572_pilon:339904:340155___2229
group_816		Highly acidic protein	1	1	1	16	12	8	1		1640	1640	1640		GenBank:CDS:OL27-P1-3_S35_L001_NODE_1_length_340155_cov_52.9572_pilon:134182:135822___2267
group_817		Conserved putative membrane protein precursor	1	1	1	16	11	101	1		521	521	521		GenBank:CDS:OL27-P1-3_S35_L001_NODE_1_length_340155_cov_52.9572_pilon:148726:149247___2283
group_818		Probable poly(beta-D-mannuronate) O-acetylase (EC 2.3.1.-)	1	1	1	16	721	198	16		1499	1499	1499		GenBank:CDS:OL27-P1-3_S35_L001_NODE_1_length_340155_cov_52.9572_pilon:159730:161229___2292
group_819		ADP-heptose--lipooligosaccharide heptosyltransferase II	1	1	1	16	722	198	15		950	950	950		GenBank:CDS:OL27-P1-3_S35_L001_NODE_1_length_340155_cov_52.9572_pilon:161281:162231___2293
group_820		Beta-1,3-galactosyltransferase / Beta-1,4-galactosyltransferase	1	1	1	16	723	198	14		818	818	818		GenBank:CDS:OL27-P1-3_S35_L001_NODE_1_length_340155_cov_52.9572_pilon:162290:163108___2294
group_821		FIG00470547: hypothetical protein	1	1	1	16	724	198	13		959	959	959		GenBank:CDS:OL27-P1-3_S35_L001_NODE_1_length_340155_cov_52.9572_pilon:163111:164070___2295
group_822		FIG00470843: hypothetical protein	1	1	1	16	725	198	12		956	956	956		GenBank:CDS:OL27-P1-3_S35_L001_NODE_1_length_340155_cov_52.9572_pilon:164067:165023___2296
group_824		Beta-1,4-N-acetylgalactosaminyltransferase (EC 2.4.1.-)	1	1	1	16	735	198	11		1022	1022	1022		GenBank:CDS:OL27-P1-3_S35_L001_NODE_1_length_340155_cov_52.9572_pilon:165860:166882___2298
group_825		capsular polysaccharide biosynthesis protein, putative	1	1	1	16	734	198	10		1253	1253	1253		GenBank:CDS:OL27-P1-3_S35_L001_NODE_1_length_340155_cov_52.9572_pilon:166879:168132___2299
group_826		dTDP-3-amino-3,6-dideoxy-alpha-D- galactopyranose transaminase (EC 2.6.1.90)	1	1	1	16	733	198	9		1085	1085	1085		GenBank:CDS:OL27-P1-3_S35_L001_NODE_1_length_340155_cov_52.9572_pilon:168164:169249___2300
group_827		FIG00471788: hypothetical protein	1	1	1	16	732	198	8		1076	1076	1076		GenBank:CDS:OL27-P1-3_S35_L001_NODE_1_length_340155_cov_52.9572_pilon:169246:170322___2301
group_828		putative butyryltransferase	1	1	1	16	731	198	7		527	527	527		GenBank:CDS:OL27-P1-3_S35_L001_NODE_1_length_340155_cov_52.9572_pilon:170619:171146___2302
group_829		dTDP-3-amino-3,6-dideoxy-alpha-D- galactopyranose 3-N-acetyltransferase (EC 2.3.1.197)	1	1	1	16	730	198	6		467	467	467		GenBank:CDS:OL27-P1-3_S35_L001_NODE_1_length_340155_cov_52.9572_pilon:171143:171610___2303
group_830		dTDP-6-deoxy-3,4-keto-hexulose isomerase (EC 5.3.2.3)	1	1	1	16	729	198	5		404	404	404		GenBank:CDS:OL27-P1-3_S35_L001_NODE_1_length_340155_cov_52.9572_pilon:171600:172004___2304
group_831		FIG01210424: hypothetical protein	1	1	1	16	728	198	4		449	449	449		GenBank:CDS:OL27-P1-3_S35_L001_NODE_1_length_340155_cov_52.9572_pilon:172001:172450___2305
group_832		dTDP-glucose 4,6-dehydratase (EC 4.2.1.46)	1	1	1	16	727	198	3		1031	1031	1031		GenBank:CDS:OL27-P1-3_S35_L001_NODE_1_length_340155_cov_52.9572_pilon:172453:173484___2306
group_833		Glucose-1-phosphate thymidylyltransferase (EC 2.7.7.24)	1	1	1	16	726	198	2		878	878	878		GenBank:CDS:OL27-P1-3_S35_L001_NODE_1_length_340155_cov_52.9572_pilon:173484:174362___2307
group_834		Putative two-domain glycosyltransferase	1	1	1	16	325	198	1		701	701	701		GenBank:CDS:OL27-P1-3_S35_L001_NODE_1_length_340155_cov_52.9572_pilon:174373:175074___2308
group_835		Endonuclease III (EC 4.2.99.18)	1	1	1	16	377	46	1		686	686	686		GenBank:CDS:OL27-P1-3_S35_L001_NODE_1_length_340155_cov_52.9572_pilon:228295:228981___2358
group_836		putative lipoprotein	1	1	1	16	563	77	1		173	173	173		GenBank:CDS:OL27-P1-3_S35_L001_NODE_1_length_340155_cov_52.9572_pilon:337772:337945___2367
group_837		Inner membrane protein YihN	1	1	1	16	614	143	2		1274	1274	1274		GenBank:CDS:OL27-P1-3_S35_L001_NODE_1_length_340155_cov_52.9572_pilon:238230:239504___2372
group_838		FIG00471540: hypothetical protein	1	1	1	16	615	143	1		1001	1001	1001		GenBank:CDS:OL27-P1-3_S35_L001_NODE_1_length_340155_cov_52.9572_pilon:239501:240502___2373
group_839		Type I restriction-modification system, DNA-methyltransferase subunit M (EC 2.1.1.72) / Type I restriction-modification system, specificity subunit S	1	1	1	16	13	2	1		3806	3806	3806		GenBank:CDS:OL27-P1-3_S35_L001_NODE_1_length_340155_cov_52.9572_pilon:258544:262350___2389
group_840		Type I restriction-modification system, DNA-methyltransferase subunit M (EC 2.1.1.72)	1	1	1	16	114	176	1		2063	2063	2063		GenBank:CDS:OL27-P1-3_S35_L001_NODE_1_length_340155_cov_52.9572_pilon:264797:266860___2392
group_841		Putative phage protein	1	1	1	16	113	176	2		725	725	725		GenBank:CDS:OL27-P1-3_S35_L001_NODE_1_length_340155_cov_52.9572_pilon:266865:267590___2393
group_842		FIG00469921: hypothetical protein	1	1	1	16	112	176	4		503	503	503		GenBank:CDS:OL27-P1-3_S35_L001_NODE_1_length_340155_cov_52.9572_pilon:267590:268093___2394
group_843		dna methylase-type I restriction-modification system	1	1	1	16	111	176	3		1445	1445	1445		GenBank:CDS:OL27-P1-3_S35_L001_NODE_1_length_340155_cov_52.9572_pilon:268219:269664___2395
group_844		hypothetical protein	1	1	1	14	75	152	1		152	152	152		GenBank:CDS:OL27-P1-3_S35_L001_NODE_2_length_184052_cov_70.7567_pilon:69463:69615___2469
group_845		hypothetical protein	1	1	1	14	76	152	2		1112	1112	1112		GenBank:CDS:OL27-P1-3_S35_L001_NODE_2_length_184052_cov_70.7567_pilon:70473:71585___2470
group_846		Paralog of flagellar hook protein FlgE	1	1	1	14	130	134	1		2537	2537	2537		GenBank:CDS:OL27-P1-3_S35_L001_NODE_2_length_184052_cov_70.7567_pilon:37894:40431___2511
group_847		Small hydrophobic protein	1	1	1	14	131	134	2		134	134	134		GenBank:CDS:OL27-P1-3_S35_L001_NODE_2_length_184052_cov_70.7567_pilon:40457:40591___2512
group_848		lipopolysaccharide core biosynthesis protein LpsA	1	1	1	14	123	165	3		611	611	611		GenBank:CDS:OL27-P1-3_S35_L001_NODE_2_length_184052_cov_70.7567_pilon:48270:48881___2523
group_849		radical SAM domain protein protein	1	1	1	14	122	165	2		584	584	584		GenBank:CDS:OL27-P1-3_S35_L001_NODE_2_length_184052_cov_70.7567_pilon:49752:50336___2528
group_850		radical SAM domain protein protein	1	1	1	14	121	165	1		446	446	446		GenBank:CDS:OL27-P1-3_S35_L001_NODE_2_length_184052_cov_70.7567_pilon:50333:50779___2529
group_851		3',5'-cyclic-nucleotide phosphodiesterase (EC 3.1.4.17)	1	1	1	14	94	190	1		794	794	794		GenBank:CDS:OL27-P1-3_S35_L001_NODE_2_length_184052_cov_70.7567_pilon:66148:66942___2556
group_852		HAD-superfamily hydrolase, subfamily IA, variant 1	1	1	1	14	93	190	2		608	608	608		GenBank:CDS:OL27-P1-3_S35_L001_NODE_2_length_184052_cov_70.7567_pilon:66920:67528___2557
group_853		Glycerol-3-phosphate ABC transporter, periplasmic glycerol-3-phosphate-binding protein (TC 3.A.1.1.3)	1	1	1	14	92	190	3		929	929	929		GenBank:CDS:OL27-P1-3_S35_L001_NODE_2_length_184052_cov_70.7567_pilon:67540:68469___2558
group_854		Glycerol-3-phosphate ABC transporter, periplasmic glycerol-3-phosphate-binding protein (TC 3.A.1.1.3)	1	1	1	14	91	190	4		275	275	275		GenBank:CDS:OL27-P1-3_S35_L001_NODE_2_length_184052_cov_70.7567_pilon:68463:68738___2559
group_855		ABC transporter, permease protein 2 (cluster 1, maltose/g3p/polyamine/iron)	1	1	1	14	84	190	5		509	509	509		GenBank:CDS:OL27-P1-3_S35_L001_NODE_2_length_184052_cov_70.7567_pilon:68802:69311___2560
group_856		N-Acetyl-D-glucosamine ABC transport system, permease protein 1	1	1	1	14	85	190	6		857	857	857		GenBank:CDS:OL27-P1-3_S35_L001_NODE_2_length_184052_cov_70.7567_pilon:69619:70476___2561
group_857		FIG00638667: hypothetical protein	1	1	1	14	13	52	1		443	443	443		GenBank:CDS:OL27-P1-3_S35_L001_NODE_2_length_184052_cov_70.7567_pilon:87014:87457___2584
group_858		Probable lipoprotein nlpC precursor	1	1	1	14	2	29	1		461	461	461		GenBank:CDS:OL27-P1-3_S35_L001_NODE_2_length_184052_cov_70.7567_pilon:99813:100274___2597
group_859		putative lipoprotein	1	1	1	14	29	119	1		599	599	599		GenBank:CDS:OL27-P1-3_S35_L001_NODE_2_length_184052_cov_70.7567_pilon:102715:103314___2600
group_860		Haemin uptake system outer membrane receptor	1	1	1	14	54	116	1		2132	2132	2132		GenBank:CDS:OL27-P1-3_S35_L001_NODE_2_length_184052_cov_70.7567_pilon:134193:136325___2634
group_861		Anaerobic dimethyl sulfoxide reductase chaperone DmsD	1	1	1	14	1	179	1		557	557	557		GenBank:CDS:OL27-P1-3_S35_L001_NODE_2_length_184052_cov_70.7567_pilon:158684:159241___2662
group_862		Anaerobic dimethyl sulfoxide reductase chain C (EC 1.8.5.3), anchor subunit DmsC	1	1	1	14	185	179	2		866	866	866		GenBank:CDS:OL27-P1-3_S35_L001_NODE_2_length_184052_cov_70.7567_pilon:159241:160107___2663
group_863		Anaerobic dimethyl sulfoxide reductase chain B (EC 1.8.5.3), iron-sulfur binding subunit DmsB	1	1	1	14	186	179	3		656	656	656		GenBank:CDS:OL27-P1-3_S35_L001_NODE_2_length_184052_cov_70.7567_pilon:160094:160750___2664
group_864		Anaerobic dimethyl sulfoxide reductase chain A (EC 1.8.5.3), molybdopterin-binding domain	1	1	1	14	187	179	4		1802	1802	1802		GenBank:CDS:OL27-P1-3_S35_L001_NODE_2_length_184052_cov_70.7567_pilon:160761:162563___2665
group_865		Anaerobic dimethyl sulfoxide reductase chain A (EC 1.8.5.3), molybdopterin-binding domain	1	1	1	14	188	179	5		518	518	518		GenBank:CDS:OL27-P1-3_S35_L001_NODE_2_length_184052_cov_70.7567_pilon:162605:163123___2666
group_866		hypothetical protein	1	1	1	16	494	129	2		2249	2249	2249		GenBank:CDS:OL27-P1-3_S35_L001_NODE_3_length_166620_cov_47.2932_pilon:50598:52847___2700
group_867		hypothetical protein	1	1	1	16	495	129	1		428	428	428		GenBank:CDS:OL27-P1-3_S35_L001_NODE_3_length_166620_cov_47.2932_pilon:60739:61167___2701
group_868		hypothetical protein	1	1	1	16	500	185	5		149	149	149		GenBank:CDS:OL27-P1-3_S35_L001_NODE_3_length_166620_cov_47.2932_pilon:130031:130180___2705
group_869		hypothetical protein	1	1	1	16	499	185	4		359	359	359		GenBank:CDS:OL27-P1-3_S35_L001_NODE_3_length_166620_cov_47.2932_pilon:130263:130622___2706
group_870		hypothetical protein	1	1	1	16	498	185	3		131	131	131		GenBank:CDS:OL27-P1-3_S35_L001_NODE_3_length_166620_cov_47.2932_pilon:130955:131086___2707
group_871		hypothetical protein	1	1	1	16	502	185	2		872	872	872		GenBank:CDS:OL27-P1-3_S35_L001_NODE_3_length_166620_cov_47.2932_pilon:131107:131979___2708
group_872		hypothetical protein	1	1	1	16	503	185	1		776	776	776		GenBank:CDS:OL27-P1-3_S35_L001_NODE_3_length_166620_cov_47.2932_pilon:131993:132769___2709
group_873		MBL-fold metallo-hydrolase superfamily	1	1	1	16	491	123	1		596	596	596		GenBank:CDS:OL27-P1-3_S35_L001_NODE_3_length_166620_cov_47.2932_pilon:16364:16960___2725
group_874		ABC transporter, substrate-binding protein (cluster 3, basic aa/glutamine/opines)	1	1	1	16	484	69	1		770	770	770		GenBank:CDS:OL27-P1-3_S35_L001_NODE_3_length_166620_cov_47.2932_pilon:22329:23099___2730
group_875		Membrane protein	1	1	1	16	385	47	1		872	872	872		GenBank:CDS:OL27-P1-3_S35_L001_NODE_3_length_166620_cov_47.2932_pilon:61262:62134___2771
group_876		Inner membrane thiol:disulfide oxidoreductase, DsbB-like	1	1	1	16	398	131	1		782	782	782		GenBank:CDS:OL27-P1-3_S35_L001_NODE_3_length_166620_cov_47.2932_pilon:66824:67606___2779
group_877		Putative arylsulfate sulfotransferase (EC 2.8.2.22)	1	1	1	16	397	131	2		1862	1862	1862		GenBank:CDS:OL27-P1-3_S35_L001_NODE_3_length_166620_cov_47.2932_pilon:67706:69568___2780
group_878		Flagellar hook-associated protein FlgL	1	1	1	16	517	70	1		2249	2249	2249		GenBank:CDS:OL27-P1-3_S35_L001_NODE_3_length_166620_cov_47.2932_pilon:79613:81862___2787
group_879		IncF plasmid conjugative transfer protein TraG	1	1	1	16	551	151	2		1091	1091	1091		GenBank:CDS:OL27-P1-3_S35_L001_NODE_3_length_166620_cov_47.2932_pilon:132745:133836___2833
group_880		IncF plasmid conjugative transfer protein TraN	1	1	1	16	550	151	1		215	215	215		GenBank:CDS:OL27-P1-3_S35_L001_NODE_3_length_166620_cov_47.2932_pilon:134350:134565___2834
group_881		hypothetical protein	1	1	1	13	100	169	1		134	134	134		GenBank:CDS:OL27-P1-3_S35_L001_NODE_4_length_151650_cov_58.7661_pilon:30730:30864___2914
group_882		hypothetical protein	1	1	1	13	101	169	2		128	128	128		GenBank:CDS:OL27-P1-3_S35_L001_NODE_4_length_151650_cov_58.7661_pilon:31012:31140___2915
group_883		hypothetical protein	1	1	1	13	102	169	3		818	818	818		GenBank:CDS:OL27-P1-3_S35_L001_NODE_4_length_151650_cov_58.7661_pilon:32035:32853___2916
group_884		hypothetical protein	1	1	1	13	111	58	1		467	467	467		GenBank:CDS:OL27-P1-3_S35_L001_NODE_4_length_151650_cov_58.7661_pilon:145966:146433___2927
group_885		Class D beta-lactamase (EC 3.5.2.6) => OXA-184 family	1	1	1	13	126	11	1		746	746	746		GenBank:CDS:OL27-P1-3_S35_L001_NODE_4_length_151650_cov_58.7661_pilon:31176:31922___2930
group_886		Pimeloyl-[acyl-carrier protein] methyl ester esterase BioG (EC 3.1.1.85)	1	1	1	13	117	75	1		611	611	611		GenBank:CDS:OL27-P1-3_S35_L001_NODE_4_length_151650_cov_58.7661_pilon:36283:36894___2935
group_887		Adenosylmethionine-8-amino-7-oxononanoate aminotransferase (EC 2.6.1.62)	1	1	1	13	128	31	1		1283	1283	1283		GenBank:CDS:OL27-P1-3_S35_L001_NODE_4_length_151650_cov_58.7661_pilon:38101:39384___2937
group_888		Integral membrane protein	1	1	1	13	164	26	1		422	422	422		GenBank:CDS:OL27-P1-3_S35_L001_NODE_4_length_151650_cov_58.7661_pilon:144889:145311___2972
group_889		Orotidine 5'-phosphate decarboxylase (EC 4.1.1.23)	1	1	1	13	35	92	1		680	680	680		GenBank:CDS:OL27-P1-3_S35_L001_NODE_4_length_151650_cov_58.7661_pilon:105792:106472___3009
group_890		Phosphonate ABC transporter phosphate-binding periplasmic component (TC 3.A.1.9.1)	1	1	1	13	6	115	1		353	353	353		GenBank:CDS:OL27-P1-3_S35_L001_NODE_4_length_151650_cov_58.7661_pilon:145563:145916___3038
group_891		hypothetical protein	1	1	1	12	14	184	4		1952	1952	1952		GenBank:CDS:OL27-P1-3_S35_L001_NODE_5_length_132838_cov_54.821_pilon:2:1954___3044
group_892		hypothetical protein	1	1	1	12	15	184	5		3269	3269	3269		GenBank:CDS:OL27-P1-3_S35_L001_NODE_5_length_132838_cov_54.821_pilon:5432:8701___3045
group_893		hypothetical protein	1	1	1	12	16	184	3		749	749	749		GenBank:CDS:OL27-P1-3_S35_L001_NODE_5_length_132838_cov_54.821_pilon:8682:9431___3046
group_894		hypothetical protein	1	1	1	12	17	184	2		572	572	572		GenBank:CDS:OL27-P1-3_S35_L001_NODE_5_length_132838_cov_54.821_pilon:12558:13130___3047
group_895		hypothetical protein	1	1	1	12	18	184	1		2876	2876	2876		GenBank:CDS:OL27-P1-3_S35_L001_NODE_5_length_132838_cov_54.821_pilon:13831:16707___3048
group_896		hypothetical protein	1	1	1	12	27	45	1		143	143	143		GenBank:CDS:OL27-P1-3_S35_L001_NODE_5_length_132838_cov_54.821_pilon:94403:94546___3055
group_897		hypothetical protein	1	1	1	12	29	196	6		1322	1322	1322		GenBank:CDS:OL27-P1-3_S35_L001_NODE_5_length_132838_cov_54.821_pilon:121028:122350___3057
group_898		hypothetical protein	1	1	1	12	28	196	7		632	632	632		GenBank:CDS:OL27-P1-3_S35_L001_NODE_5_length_132838_cov_54.821_pilon:122340:122972___3058
group_899		hypothetical protein	1	1	1	12	47	196	8		419	419	419		GenBank:CDS:OL27-P1-3_S35_L001_NODE_5_length_132838_cov_54.821_pilon:126750:127169___3059
group_900		Capsular polysaccharide biosynthesis heptosyltransferase HddD	1	1	1	12	48	196	9		1481	1481	1481		GenBank:CDS:OL27-P1-3_S35_L001_NODE_5_length_132838_cov_54.821_pilon:1947:3428___3060
group_901		CMP-N-acetylneuraminate-beta-galactosamide- alpha-2,3-sialyltransferase (EC 2.4.99.-)	1	1	1	12	49	196	10		1997	1997	1997		GenBank:CDS:OL27-P1-3_S35_L001_NODE_5_length_132838_cov_54.821_pilon:3425:5422___3061
group_902		probable beta-D-galactosidase	1	1	1	12	50	196	11		494	494	494		GenBank:CDS:OL27-P1-3_S35_L001_NODE_5_length_132838_cov_54.821_pilon:9428:9922___3062
group_903		D-3-phosphoglycerate dehydrogenase (EC 1.1.1.95)	1	1	1	12	51	196	12		932	932	932		GenBank:CDS:OL27-P1-3_S35_L001_NODE_5_length_132838_cov_54.821_pilon:9922:10854___3063
group_904		N-Acetylneuraminate cytidylyltransferase (EC 2.7.7.43)	1	1	1	12	52	196	13		710	710	710		GenBank:CDS:OL27-P1-3_S35_L001_NODE_5_length_132838_cov_54.821_pilon:10844:11554___3064
group_905		oxidoreductase family protein	1	1	1	12	53	196	5		1007	1007	1007		GenBank:CDS:OL27-P1-3_S35_L001_NODE_5_length_132838_cov_54.821_pilon:11547:12554___3065
group_906		Metal-dependent hydrolase	1	1	1	12	54	196	4		707	707	707		GenBank:CDS:OL27-P1-3_S35_L001_NODE_5_length_132838_cov_54.821_pilon:13127:13834___3066
group_908		Beta-1,3-galactosyltransferase / Beta-1,4-galactosyltransferase	1	1	1	12	56	196	2		1394	1394	1394		GenBank:CDS:OL27-P1-3_S35_L001_NODE_5_length_132838_cov_54.821_pilon:18682:20076___3068
group_909		Predicted glycosyltransferase involved in capsule biosynthesis	1	1	1	12	57	196	1		1649	1649	1649		GenBank:CDS:OL27-P1-3_S35_L001_NODE_5_length_132838_cov_54.821_pilon:20063:21712___3069
group_910		Capsular polysaccharide ABC transporter, permease protein KpsM	1	1	1	12	62	83	1		782	782	782		GenBank:CDS:OL27-P1-3_S35_L001_NODE_5_length_132838_cov_54.821_pilon:26106:26888___3074
group_911		Putative periplasmic protein	1	1	1	12	70	100	1		392	392	392		GenBank:CDS:OL27-P1-3_S35_L001_NODE_5_length_132838_cov_54.821_pilon:32956:33348___3082
group_912		Membrane protein	1	1	1	12	98	102	1		896	896	896		GenBank:CDS:OL27-P1-3_S35_L001_NODE_5_length_132838_cov_54.821_pilon:115030:115926___3109
group_913		Homolog of BLC protein	1	1	1	12	147	195	3		449	449	449		GenBank:CDS:OL27-P1-3_S35_L001_NODE_5_length_132838_cov_54.821_pilon:116971:117420___3173
group_914		Cinnamyl alcohol dehydrogenase/reductase (EC 1.1.1.195) @ Alcohol dehydrogenase (EC 1.1.1.1)	1	1	1	12	146	195	4		1076	1076	1076		GenBank:CDS:OL27-P1-3_S35_L001_NODE_5_length_132838_cov_54.821_pilon:117422:118498___3174
group_915		Type I restriction-modification system, restriction subunit R (EC 3.1.21.3)	1	1	1	12	145	195	5		2309	2309	2309		GenBank:CDS:OL27-P1-3_S35_L001_NODE_5_length_132838_cov_54.821_pilon:118629:120938___3175
group_916		Type I restriction-modification system, specificity subunit S	1	1	1	12	144	195	6		1211	1211	1211		GenBank:CDS:OL27-P1-3_S35_L001_NODE_5_length_132838_cov_54.821_pilon:122969:124180___3176
group_917		Type I restriction-modification system, DNA-methyltransferase subunit M (EC 2.1.1.72)	1	1	1	12	143	195	7		1484	1484	1484		GenBank:CDS:OL27-P1-3_S35_L001_NODE_5_length_132838_cov_54.821_pilon:124325:125809___3177
group_918		4-carboxymuconolactone decarboxylase (EC 4.1.1.44)	1	1	1	12	142	195	8		755	755	755		GenBank:CDS:OL27-P1-3_S35_L001_NODE_5_length_132838_cov_54.821_pilon:125887:126642___3178
group_919		Putative transporter	1	1	1	12	141	195	9		1190	1190	1190		GenBank:CDS:OL27-P1-3_S35_L001_NODE_5_length_132838_cov_54.821_pilon:127227:128417___3179
group_920		Uncharacterized membrane protein, YraQ family	1	1	1	12	140	195	10		905	905	905		GenBank:CDS:OL27-P1-3_S35_L001_NODE_5_length_132838_cov_54.821_pilon:128566:129471___3180
group_921		Arsenical resistance operon repressor	1	1	1	12	139	195	11		317	317	317		GenBank:CDS:OL27-P1-3_S35_L001_NODE_5_length_132838_cov_54.821_pilon:129481:129798___3181
group_922		Arsenate reductase (EC 1.20.4.4) thioredoxin-coupled, LMWP family	1	1	1	12	138	195	12		422	422	422		GenBank:CDS:OL27-P1-3_S35_L001_NODE_5_length_132838_cov_54.821_pilon:129795:130217___3182
group_923		Arsenical-resistance protein ACR3	1	1	1	12	137	195	2		392	392	392		GenBank:CDS:OL27-P1-3_S35_L001_NODE_5_length_132838_cov_54.821_pilon:130211:130603___3183
group_924		Arsenical-resistance protein ACR3	1	1	1	12	149	195	1		671	671	671		GenBank:CDS:OL27-P1-3_S35_L001_NODE_5_length_132838_cov_54.821_pilon:130569:131240___3184
group_925		hypothetical protein	1	1	1	15	141	15	1		821	821	821		GenBank:CDS:OL27-P1-3_S35_L001_NODE_6_length_110875_cov_55.3557_pilon:61:882___3192
group_926		hypothetical protein	1	1	1	15	135	186	2		305	305	305		GenBank:CDS:OL27-P1-3_S35_L001_NODE_6_length_110875_cov_55.3557_pilon:46789:47094___3195
group_927		hypothetical protein	1	1	1	15	136	186	3		257	257	257		GenBank:CDS:OL27-P1-3_S35_L001_NODE_6_length_110875_cov_55.3557_pilon:47101:47358___3196
group_928		hypothetical protein	1	1	1	15	137	186	4		209	209	209		GenBank:CDS:OL27-P1-3_S35_L001_NODE_6_length_110875_cov_55.3557_pilon:47342:47551___3197
group_929		hypothetical protein	1	1	1	15	138	186	5		782	782	782		GenBank:CDS:OL27-P1-3_S35_L001_NODE_6_length_110875_cov_55.3557_pilon:47555:48337___3198
group_930		hypothetical protein	1	1	1	15	139	186	1		1682	1682	1682		GenBank:CDS:OL27-P1-3_S35_L001_NODE_6_length_110875_cov_55.3557_pilon:48337:50019___3199
group_931		Putative periplasmic protein	1	1	1	15	125	19	1		929	929	929		GenBank:CDS:OL27-P1-3_S35_L001_NODE_6_length_110875_cov_55.3557_pilon:52484:53413___3216
group_932		Membrane protein	1	1	1	15	85	99	1		206	206	206		GenBank:CDS:OL27-P1-3_S35_L001_NODE_6_length_110875_cov_55.3557_pilon:50095:50301___3228
group_933		Multi antimicrobial extrusion protein (Na(+)/drug antiporter), MATE family of MDR efflux pumps	1	1	1	15	22	113	1		1328	1328	1328		GenBank:CDS:OL27-P1-3_S35_L001_NODE_6_length_110875_cov_55.3557_pilon:53452:54780___3260
group_934		hypothetical protein	1	1	1	15	171	189	1		248	248	248		GenBank:CDS:OL27-P1-3_S35_L001_NODE_7_length_87277_cov_46.9662_pilon:54986:55234___3316
group_935		hypothetical protein	1	1	1	15	170	189	2		212	212	212		GenBank:CDS:OL27-P1-3_S35_L001_NODE_7_length_87277_cov_46.9662_pilon:55550:55762___3317
group_936		hypothetical protein	1	1	1	15	169	189	3		299	299	299		GenBank:CDS:OL27-P1-3_S35_L001_NODE_7_length_87277_cov_46.9662_pilon:55804:56103___3318
group_937		hypothetical protein	1	1	1	15	168	189	4		284	284	284		GenBank:CDS:OL27-P1-3_S35_L001_NODE_7_length_87277_cov_46.9662_pilon:57048:57332___3319
group_938		hypothetical protein	1	1	1	15	158	189	5		305	305	305		GenBank:CDS:OL27-P1-3_S35_L001_NODE_7_length_87277_cov_46.9662_pilon:59087:59392___3320
group_939		hypothetical protein	1	1	1	15	159	189	6		167	167	167		GenBank:CDS:OL27-P1-3_S35_L001_NODE_7_length_87277_cov_46.9662_pilon:59626:59793___3321
group_940		Filamentous haemagglutinin domain protein	1	1	1	15	175	108	1		3149	3149	3149		GenBank:CDS:OL27-P1-3_S35_L001_NODE_7_length_87277_cov_46.9662_pilon:1961:5110___3324
group_941		Putative periplasmic protein	1	1	1	15	117	48	1		449	449	449		GenBank:CDS:OL27-P1-3_S35_L001_NODE_7_length_87277_cov_46.9662_pilon:7072:7521___3326
group_942		Membrane protein	1	1	1	15	524	89	1		938	938	938		GenBank:CDS:OL27-P1-3_S35_L001_NODE_7_length_87277_cov_46.9662_pilon:46755:47693___3343
group_943		Adenylylsulfate kinase (EC 2.7.1.25)	1	1	1	15	368	85	1		524	524	524		GenBank:CDS:OL27-P1-3_S35_L001_NODE_7_length_87277_cov_46.9662_pilon:52963:53487___3375
group_944		Zn peptidase	1	1	1	15	265	167	1		551	551	551		GenBank:CDS:OL27-P1-3_S35_L001_NODE_7_length_87277_cov_46.9662_pilon:57329:57880___3378
group_945		DNA adenine methylase (EC 2.1.1.72)	1	1	1	15	264	167	3		140	140	140		GenBank:CDS:OL27-P1-3_S35_L001_NODE_7_length_87277_cov_46.9662_pilon:58319:58459___3379
group_946		Transcriptional regulator	1	1	1	15	263	167	2		425	425	425		GenBank:CDS:OL27-P1-3_S35_L001_NODE_7_length_87277_cov_46.9662_pilon:58488:58913___3380
group_947		hypothetical protein	1	1	1	15	422	71	1		2255	2255	2255		GenBank:CDS:OL27-P1-3_S35_L001_NODE_8_length_78092_cov_59.5426_pilon:20167:22422___3409
group_948		hypothetical protein	1	1	1	15	417	44	1		593	593	593		GenBank:CDS:OL27-P1-3_S35_L001_NODE_8_length_78092_cov_59.5426_pilon:77400:77993___3413
group_949		MGC82361 protein	1	1	1	15	416	147	2		221	221	221		GenBank:CDS:OL27-P1-3_S35_L001_NODE_8_length_78092_cov_59.5426_pilon:13837:14058___3428
group_950		Death on curing protein, Doc toxin	1	1	1	15	415	147	1		281	281	281		GenBank:CDS:OL27-P1-3_S35_L001_NODE_8_length_78092_cov_59.5426_pilon:14059:14340___3429
group_951		Capsular polysaccharide export system protein KpsC	1	1	1	15	493	172	1		2069	2069	2069		GenBank:CDS:OL27-P1-3_S35_L001_NODE_8_length_78092_cov_59.5426_pilon:71788:73857___3476
group_952		Nucleoside-diphosphate-sugar pyrophosphorylase involved in lipopolysaccharide biosynthesis/translation initiation factor 2B, gamma/epsilon subunits (eIF-2Bgamma/eIF-2Bepsilon) / Nucleoside-diphosphate-sugar pyrophosphorylase involved in lipopolysaccharide biosynthesis/translation initiation factor 2B, gamma/epsilon subunits (eIF-2Bgamma/eIF-2Bepsilon)	1	1	1	15	492	172	2		1493	1493	1493		GenBank:CDS:OL27-P1-3_S35_L001_NODE_8_length_78092_cov_59.5426_pilon:73899:75392___3477
group_953		capsular polysaccharide biosynthesis protein, putative	1	1	1	15	491	172	4		725	725	725		GenBank:CDS:OL27-P1-3_S35_L001_NODE_8_length_78092_cov_59.5426_pilon:75394:76119___3478
group_954		haloacid dehalogenase-like hydrolase domain/phosphoribulokinase domain protein	1	1	1	15	490	172	3		1301	1301	1301		GenBank:CDS:OL27-P1-3_S35_L001_NODE_8_length_78092_cov_59.5426_pilon:76106:77407___3479
group_955		hypothetical protein	1	1	1	11	1	96	1		1202	1202	1202		GenBank:CDS:OL27-P1-3_S35_L001_NODE_9_length_63985_cov_67.7804_pilon:21810:23012___3491
group_956		hypothetical protein	1	1	1	11	99	154	2		1775	1775	1775		GenBank:CDS:OL27-P1-3_S35_L001_NODE_9_length_63985_cov_67.7804_pilon:5177:6952___3493
group_957		hypothetical protein	1	1	1	11	98	154	1		443	443	443		GenBank:CDS:OL27-P1-3_S35_L001_NODE_9_length_63985_cov_67.7804_pilon:7025:7468___3494
group_958		hypothetical protein	1	1	1	15	154	107	1		149	149	149		GenBank:CDS:OL27-P1-3_S35_L001_NODE_10_length_56284_cov_70.5845_pilon:5051:5200___3563
group_959		hypothetical protein	1	1	1	10	5	163	1		1598	1598	1598		GenBank:CDS:OL27-P1-3_S35_L001_NODE_11_length_44728_cov_60.7754_pilon:11369:12967___3630
group_960		hypothetical protein	1	1	1	10	6	163	2		212	212	212		GenBank:CDS:OL27-P1-3_S35_L001_NODE_11_length_44728_cov_60.7754_pilon:13116:13328___3631
group_961		hypothetical protein	1	1	1	10	7	163	3		488	488	488		GenBank:CDS:OL27-P1-3_S35_L001_NODE_11_length_44728_cov_60.7754_pilon:13426:13914___3632
group_962		hypothetical protein	1	1	1	15	302	1	1		1181	1181	1181		GenBank:CDS:OL27-P1-3_S35_L001_NODE_13_length_38469_cov_53.3428_pilon:318:1499___3739
group_963		Heat-inducible transcription repressor HrcA	1	1	1	15	307	23	1		791	791	791		GenBank:CDS:OL27-P1-3_S35_L001_NODE_13_length_38469_cov_53.3428_pilon:1716:2507___3744
group_964		Histidyl-tRNA synthetase (EC 6.1.1.21)	1	1	1	15	314	76	1		1226	1226	1226		GenBank:CDS:OL27-P1-3_S35_L001_NODE_13_length_38469_cov_53.3428_pilon:10577:11803___3751
group_965		hypothetical protein	1	1	1	15	83	86	1		1709	1709	1709		GenBank:CDS:OL27-P1-3_S35_L001_NODE_14_length_37870_cov_54.9614_pilon:2:1711___3779
group_966		Hemerythrin domain protein	1	1	1	11	103	55	1		599	599	599		GenBank:CDS:OL27-P1-3_S35_L001_NODE_15_length_35461_cov_65.047_pilon:1:600___3817
group_967		hypothetical protein	1	1	1	11	116	87	1		185	185	185		GenBank:CDS:OL27-P1-3_S35_L001_NODE_15_length_35461_cov_65.047_pilon:661:846___3819
group_968		hypothetical protein	1	1	1	11	5	160	1		491	491	491		GenBank:CDS:OL27-P1-3_S35_L001_NODE_15_length_35461_cov_65.047_pilon:28762:29253___3824
group_969		hypothetical protein	1	1	1	11	6	160	2		788	788	788		GenBank:CDS:OL27-P1-3_S35_L001_NODE_15_length_35461_cov_65.047_pilon:29258:30046___3825
group_970		Predicted Rossmann fold nucleotide-binding protein, possible lysine decarboxylase	1	1	1	11	104	114	1		605	605	605		GenBank:CDS:OL27-P1-3_S35_L001_NODE_15_length_35461_cov_65.047_pilon:10470:11075___3838
group_971		C4-dicarboxylate transporter	1	1	1	11	109	94	1		305	305	305		GenBank:CDS:OL27-P1-3_S35_L001_NODE_15_length_35461_cov_65.047_pilon:13412:13717___3842
group_972		Glutamine--fructose-6-phosphate transaminase (isomerizing), glutaminase subunit (EC 2.6.1.16)	1	1	1	9	2	135	2		770	770	770		GenBank:CDS:OL27-P1-3_S35_L001_NODE_16_length_11436_cov_57.3246_pilon:77:847___3857
group_973		Legionaminic acid biosynthesis protein PtmG	1	1	1	9	14	174	1		1121	1121	1121		GenBank:CDS:OL27-P1-3_S35_L001_NODE_16_length_11436_cov_57.3246_pilon:5692:6813___3863
group_974		FIG00470597: hypothetical protein	1	1	1	9	13	174	2		386	386	386		GenBank:CDS:OL27-P1-3_S35_L001_NODE_16_length_11436_cov_57.3246_pilon:6930:7316___3864
group_975		FIG00471415: hypothetical protein	1	1	1	9	12	174	4		317	317	317		GenBank:CDS:OL27-P1-3_S35_L001_NODE_16_length_11436_cov_57.3246_pilon:7319:7636___3865
group_976		Putative transferase	1	1	1	9	11	174	3		596	596	596		GenBank:CDS:OL27-P1-3_S35_L001_NODE_16_length_11436_cov_57.3246_pilon:7656:8252___3866
group_977		hypothetical protein	1	1	1	16	320	170	1		311	311	311		GenBank:CDS:OL27-P1-3_S35_L001_NODE_17_length_6507_cov_70.242_pilon:2310:2621___3873
group_978		hypothetical protein	1	1	1	16	321	170	2		143	143	143		GenBank:CDS:OL27-P1-3_S35_L001_NODE_17_length_6507_cov_70.242_pilon:4515:4658___3874
group_979		hypothetical protein	1	1	1	16	322	170	3		1814	1814	1814		GenBank:CDS:OL27-P1-3_S35_L001_NODE_17_length_6507_cov_70.242_pilon:4661:6475___3875
group_980		Hemerythrin domain protein	1	1	1	1	1	138	1	Investigate	497	497	497		GenBank:CDS:OL27-P1-3_S35_L001_NODE_25_length_670_cov_59.6324_pilon:173:670___3914
